# Supplementary material for: Photoactivatable CRISPR/Cas13d via upconversion nanoparticles for deep tissue RNA engineering and orthopedic therapy
Source: Nat Commun. 2026 Apr 20;17:5216. doi: 10.1038/s41467-026-72181-6 (PMC13261002; doi:10.1038/s41467-026-72181-6)
Supplement: Supplementary file 4 — Source Data [file 41467_2026_72181_MOESM4_ESM.xlsx]

## Sheet: Figure 1
Figure 1e								Figure 1j						Figure 1k
split site	Relative luminescence							Distance	Normalized Intensity		Distance	Normalized Intensity		log2FoldChange	pvalue	-log10 (pvalue)	gene_name
	Dark			Light				0	72.6667		0	34.6667		-3.48214	3.05514e-96	95.515	ANXA4
84	33.58	32.257	36.592	23.456	25.673	21.789		1	64.271		1	12.3079		1.0104	0.000177216	3.7515	WASH7P
303	42.017	42.9	38.782	39.409	34.163	35.872		2	62.1103		2	21.2593		0.697002	0.000244069	3.61249	GOLGA8B
342	45.321	46.795	41.265	13.421	12.678	15.632		3	44.5875		3	35.9653		-0.58489	0.000359412	3.44441	RPL22P1
405	48.957	39.476	45.631	9.085	10.283	9.125		4	26.7842		4	33.3426		2.58731	0.000381388	3.41863	IKBKGP1
451	39.309	44.105	40.453	25.875	31.488	28.759		5	9.7626		5	24.2384		-0.635438	0.000448322	3.34841	RPSAP47
542	40.777	39.542	40.295	27.216	31.947	32.61		6	10.9904		6	59.4722		3.01282	0.000524544	3.28022	RPL22P12
582	37.652	38.601	34.212	5.767	6.457	5.657		7	28.8082		7	80.5116		-0.529284	0.000662002	3.17914	RPL3P4
641	35.322	39.085	37.305	12.347	15.727	10.541		8	40.1127		8	37.6852		1.52886	0.000714906	3.14575	FAM157C
657	40.987	43.792	46.731	26.573	31.672	27.854		9	48.6667		9	25.7708		-0.648923	0.000763443	3.11722	PPIAP22
691	40.942	38.44	43.67	36.219	38.667	32.674		10	35.0504		10	29.2639		-0.432745	0.00202494	2.69359	SMN2
Full	4.087	4.043	4.916	4.883	4.143	4.266		11	27.5396		11	21.7963		-5.11544	0.00249029	2.60375	MMP23A
NT	50.123	49.876	47.615	49.104	47.819	48.643		12	43.6019		12	22.0833		-0.463325	0.00254309	2.59464	SNRPG
								13	45.8441		13	23.669		-0.824637	0.00255185	2.59314	RPL5P34
Figure 1f								14	26.3333		14	23.125		-2.10776	0.00271237	2.56665	MAGEA2B
CXCR4	NT-	NT+	paCas13d-	paCas13d+	Full	siRNA		15	16.5779		15	19.9514		-3.86947	0.0027466	2.5612	MAGEA9
	1.07948	0.8826	0.94354	0.35399	0.16937	0.34164		16	8.9472		16	21.3333		-4.24867	0.00274962	2.56073	AL390198.2
	0.93883	0.88705	0.9782	0.43321	0.2163	0.35076		17	16.6139		17	20.5301		-0.464777	0.00287464	2.54142	AC116533.1
	1.04777	1.06796	1.05674	0.37753	0.2666	0.29885		18	20.4844		18	20.9167		-1.64235	0.00298216	2.52547	RPL26P30
								19	23.6163		19	31.1968		4.89241	0.0030706	2.51278	JMJD7
ANXA4	NT-	NT+	paCas13d-	paCas13d+	Full	siRNA		20	26.2542		20	76.25		-4.88607	0.00359832	2.4439	PMS2P10
	1.04423	1.15034	1.04396	0.30363	0.19521	0.36574		21	26.4365		21	77.0278		2.85898	0.00464979	2.33257	MIR3939
	1.22103	0.83816	1.03478	0.27056	0.20142	0.32743		22	20.5683		22	39.0648		0.2837	0.00499149	2.30177	NEAT1
	0.95474	0.81739	1.07698	0.19578	0.23654	0.3951		23	18.5923		23	20.0509		0.329639	0.00512837	2.29002	ENOSF1
								24	10.789		24	29.2222		-0.481228	0.00546772	2.26219	NPM1P27
HOTTIP	NT-	NT+	paCas13d-	paCas13d+	Full	siRNA		25	15.1079		25	46.4375		0.929778	0.00616948	2.20975	RGMB-AS1
	0.91414	0.98422	1.01275	0.24343	0.16299	0.33035		26	16.3789		26	57.8194		0.449947	0.00633474	2.19827	VAMP1
	0.92591	1.10019	1.06332	0.20176	0.18955	0.2521		27	11.5252		27	56.4792		0.792344	0.00646259	2.18959	AC139795.2
	1.09695	0.9881	0.97933	0.18045	0.17721	0.26976		28	14.9281		28	39.713		0.506546	0.00650442	2.18679	TENM1
								29	38.3165		29	47.463		0.567576	0.00659391	2.18086	MED12L
								30	53.0312		30	28.5278		0.317467	0.00681998	2.16622	PLEKHG3
Figure 1g Relative luminescence								31	57.6427		31	72.1829		-0.370807	0.00687626	2.16265	PSMG2
NT-	NT+	Full-	Full+	paCas13d-	paCas13d+			32	54.6019		32	85		1.10838	0.0068802	2.1624	CNTNAP3P2
1.047	0.839	12.18	12.594	0.894	8.176			33	19.9712		33	37.0972		-0.455131	0.00758683	2.11994	SEC61G
0.977	1.027	13.887	12.034	0.672	9.554			34	6.9808		34	32.9491		-0.570256	0.0080549	2.09394	ENSAP2
0.976	0.943	14.419	13.677	0.995	9.292			35	13.0911		35	33.5394		0.991316	0.00821015	2.08565	WNT5A-AS1
								36	2.6667		36	29.25		0.736138	0.00826858	2.08257	ZNF337-AS1
								37	3.2038		37	19.2199		0.383945	0.00848937	2.07112	ATXN1
Figure 1h								38	8.307		38	18.8426		-4.61413	0.00854646	2.06821	AC098479.1
	Dark			Light				39	0		39	12.5625		0.31348	0.00887277	2.05194	LENG8
0h	0.97821	1.15361	0.95818	1.13929	0.85129	0.83122		40	2.2638		40	14.2778		-4.68052	0.00929748	2.03163	RN7SL513P
12h	1.00775	1.08964	0.93559	0.76726	0.83814	0.70695		41	32.0671		41	10.8565		-0.355697	0.0094545	2.02436	SLC25A14
24h	1.0432	0.9095	0.96159	0.50402	0.5562	0.41201		42	85		42	8.2639		1.20345	0.00949538	2.02249	AL359922.2
48h	0.91678	1.08074	0.93766	0.25907	0.36635	0.35443		43	85		43	11.1435		-0.732003	0.00952984	2.02091	BCYRN1
								44	46.4892		44	14.3056		-0.403912	0.00960287	2.0176	LSM3
								45	41.8513		45	27.1667		0.865265	0.00962467	2.01661	NBPF10
								46	34.3957		46	63.625		-0.353607	0.00967043	2.01455	CISD1
								47	10.9688		47	75.412		0.707804	0.00969635	2.01339	U2AF1
								48	15.9305		48	52.1111		-0.405216	0.00972796	2.01198	PPCS
								49	22.9353		49	12.4815		-4.62743	0.00986131	2.00607	RN7SL738P
								50	24.0408		50	2.5926		-0.433249	0.00999529	2.0002	NDUFB1
								51	34.6715		51	6.1667		-0.390606	0.0100598	1.99741	NME1
								52	55.6211		52	13.2593		-0.45243	0.0100707	1.99694	AC024293.1
								53	53.012		53	27.2662		1.04015	0.0105014	1.97875	SULT1C2
								54	26.5612		54	26.3333		1.19848	0.0105017	1.97874	AC008079.1
								55	10.6763		55	10.3032		0.591132	0.0107851	1.96718	PLEKHM1P1
								56	0		56	1.037		0.46818	0.0108476	1.96467	ZNF891
								57	10.1151		57	1.0556		4.54028	0.0108697	1.96378	AC025031.2
								58	0		58	2.1296		0.393535	0.0111698	1.95195	CCDC18-AS1
								59	9.1391		59	2.5579		4.01641	0.0111874	1.95127	BORCS8-MEF2B
								60	17.2134		60	6.3056		0.919151	0.0113405	1.94537	AL035425.2
								61	14.8369		61	9.1505		-0.459637	0.0114388	1.94162	ALKAL1
								62	6.2326		62	5.2593		-0.388065	0.0115342	1.93801	POLR2K
								63	0.2494		63	0.375		-0.375468	0.0116261	1.93457	UQCRB
								64	8.5444		64	3.4074		0.319122	0.0117859	1.92864	PHKA2
								65	16.6451		65	8.7917		0.378359	0.0117908	1.92846	HERC2P2
								66	16.0288		66	37.2639		0.37449	0.0119811	1.9215	WDR81
								67	14.7818		67	37.4282		2.13468	0.0120727	1.9182	AL445931.1
								68	0		68	8.6389		4.01036	0.012165	1.91489	HIST1H2BF
								69	0.0192		69	6.2014		-0.41192	0.0122279	1.91265	EMP3
								70	0		70	9.6667		0.90771	0.0127161	1.89565	CEMIP
								71	0		71	18.1736		0.55516	0.012755	1.89432	MTMR8
								72	0		72	26.1667		0.464037	0.0128337	1.89165	GABBR1
								73	2.5726		73	17.7407		0.741166	0.0130717	1.88367	AL512625.2
								74	0		74	5.8056		3.95001	0.0131385	1.88146	MIR5010
								75	0		75	7.5		-2.37931	0.0132781	1.87686	TDGP1
								76	3.6259		76	1.7593		1.50578	0.013337	1.87494	GTF2IP23
								77	3.5683		77	1.6667		1.20052	0.0134753	1.87046	AL138799.1
								78	1.8753		78	0		0.384884	0.0135199	1.86903	LAMA5
								79	0		79	0		4.05316	0.0137123	1.86289	AC023790.2
								80	0		80	0		1.60994	0.0137195	1.86266	RN7SL268P
								81	0		81	0		3.96249	0.0138082	1.85986	ZNF30-AS1
								82	0		82	6.4537		-0.356915	0.0138164	1.85961	AC106795.1
								83	1.554		83	0		0.994368	0.0140154	1.85339	SLITRK1
								84	1.6115		84	0		0.537299	0.0143181	1.84411	LRCH4
								85	0		85	0		0.803487	0.0143574	1.84293	IGSF9B
								86	5.4005		86	5.4815		-1.30705	0.0144134	1.84123	ADD3-AS1
								87	7.7578		87	0		-0.556513	0.0145	1.83863	IKBKG
								88	3.6379		88	0		-0.374907	0.0146684	1.83362	DRAP1
								89	7.3885		89	0		4.41386	0.0148064	1.82955	AC020779.2
								90	6.8153		90	0		0.353457	0.0148132	1.82935	HELZ2
								91	0		91	0		-0.431589	0.0148919	1.82705	RPL6P27
								92	0		92	0.963		0.348919	0.0155164	1.80921	ZNF778
								93	0		93	0		0.469493	0.0155961	1.80698	LONRF3
								94	0		94	0		0.384844	0.015735	1.80313	C1QTNF6
								95	0		95	0		1.32739	0.0159748	1.79656	AC104162.2
								96	0		96	0		1.28636	0.0159801	1.79642	RNF219-AS1
								97	0.5276		97	0.544		-0.333263	0.0161096	1.79292	TMSB10
								98	0		98	0		0.7537	0.0165431	1.78138	ANKRD18CP
								99	0		99	0		0.730614	0.0166358	1.77896	GPRASP1
								100	6.9209		100	0		-0.792727	0.0167738	1.77537	AP001324.1
								101	1.458		101	6.0787		0.642642	0.0170216	1.769	PKD1P6
								102	5.1439		102	0		-0.319565	0.0170242	1.76893	COX5A
								103	0		103	0		1.06119	0.0170675	1.76783	Z95331.1
								104	8.2734		104	0		-0.336812	0.0173771	1.76002	NDUFAB1
								105	2.6091		105	0		0.435727	0.0177641	1.75046	WDR31
								106	2.5324		106	7.8194		1.48394	0.0177724	1.75025	NEURL2
								107	0.6139		107	0		-0.329482	0.018428	1.73452	TCEAL1
								108	6.8345		108	0		0.803189	0.0185441	1.73179	MT-TY
								109	12.6882		109	2.3495		-4.35262	0.0186379	1.7296	RFPL4A
								110	1.6691		110	0		-0.342767	0.0186669	1.72893	RPL7P1
								111	15.7242		111	0		0.525127	0.0186695	1.72887	HMCN1
								112	16.5444		112	0		-0.296929	0.0186783	1.72866	LSM2
								113	4.1151		113	0.5231		0.499882	0.0188819	1.72396	ADAMTS20
								114	0		114	0		-1.16997	0.0188907	1.72375	IGSF21
								115	0		115	0.3356		-0.327296	0.0189368	1.72269	RPL39
								116	3.199		116	0		-3.8495	0.0190018	1.7212	AC099677.1
								117	0		117	0		3.26708	0.0190084	1.72105	AC133552.1
								118	5.8153		118	0.1204		0.682955	0.0191814	1.71712	POC1B-AS1
								119	3.1655		119	0		1.46197	0.0192233	1.71617	HOXB-AS2
								120	0		120	0.5556		-0.374748	0.019394	1.71233	TMSB15A
								121	16.5492		121	0		0.347011	0.0195509	1.70883	NID2
								122	0		122	0		0.564697	0.0196552	1.70652	AC241952.1
								123	0		123	0		1.75269	0.0199035	1.70107	AC004982.2
								124	2.0911		124	1.4352		-0.482395	0.0199906	1.69917	TESC
								125	0		125	0		0.501617	0.0201988	1.69468	THBS3
								126	17.2758		126	0		-0.340068	0.0202391	1.69381	BEX2
								127	0		127	0		1.3162	0.0203187	1.6921	ID2-AS1
								128	0		128	0		-0.302216	0.0204823	1.68862	NFKBIA
								129	21.2206		129	2.3889		0.269739	0.0205258	1.6877	PI4KAP1
								130	23.4125		130	0		0.76074	0.0206155	1.68581	AC138932.1
								131	0		131	0		-0.346892	0.0211262	1.67518	POLR2L
								132	0		132	0		-0.41083	0.0211787	1.6741	RPS29
								133	7.6139		133	0		0.794004	0.0211948	1.67377	AC018638.1
								134	0.2878		134	0		-0.314678	0.0213138	1.67134	CCNDBP1
								135	10.9233		135	0		-0.301702	0.021329	1.67103	MOB4
								136	13.0767		136	0		-3.92931	0.0213382	1.67084	NPM1P39
								137	0		137	0		2.49004	0.0213941	1.66971	LINC02444
								138	0		138	0		0.526364	0.021409	1.6694	KCTD19
								139	0		139	0		-0.357118	0.0214128	1.66933	FABP5
														0.378545	0.0215012	1.66754	CELSR1
														3.77246	0.0216408	1.66473	AC009119.3
														-0.290089	0.0216807	1.66393	RPS27
														4.28664	0.0219646	1.65828	AL136317.2
														-0.488246	0.0220498	1.6566	CBWD3
														-0.267989	0.0220553	1.65649	CHPT1
														-0.349701	0.0220965	1.65568	NDUFB5
														0.282292	0.0221011	1.65559	H6PD
														1.95426	0.0224302	1.64917	AATBC
														0.915374	0.0224481	1.64882	AC090181.2
														-0.319471	0.0225038	1.64774	SERBP1P1
														1.1119	0.0226857	1.64425	AC138956.2
														-0.268702	0.0227523	1.64298	TMCO1
														-0.341375	0.0228279	1.64153	RPL21
														-4.3238	0.0230935	1.63651	MIR6797
														1.16938	0.0231748	1.63498	NALT1
														-0.32819	0.0232728	1.63315	SEC11C
														0.491077	0.023285	1.63292	FOXO3B
														0.292504	0.0233139	1.63238	WDR90
														1.19079	0.0233142	1.63238	PDZK1P1
														0.37537	0.0233637	1.63146	CNTNAP1
														-0.300252	0.023539	1.62821	GAR1
														-0.346694	0.0236785	1.62565	CETN3
														-0.513271	0.0237222	1.62485	GNG11
														0.307481	0.023886	1.62186	DENND3
														-0.189892	0.0239141	1.62135	CCNI
														-0.26996	0.0245115	1.61063	IKBIP
														4.30683	0.0245679	1.60963	EFCC1
														-0.279559	0.0245832	1.60936	RPS28P7
														-0.305169	0.0247918	1.60569	RPL38
														-2.34925	0.0249763	1.60247	CR786580.1
														-2.30936	0.0251281	1.59984	IL21R
														-0.395904	0.0251503	1.59946	EEF1B2P3
														0.663255	0.0252807	1.59721	PDIA2
														0.279031	0.0252817	1.59719	HEMK1
														1.72436	0.0255312	1.59293	TAS2R15P
														-0.251446	0.0255579	1.59248	CWC27
														0.477648	0.0255637	1.59238	HOXA6
														0.274607	0.0256303	1.59125	RAP1GAP2
														-0.295046	0.0258098	1.58822	PLEKHF2
														0.794393	0.0258313	1.58785	SPDYE2
														4.24567	0.0258335	1.58782	AL138690.1
														2.18643	0.0259307	1.58619	MLANA
														0.843797	0.0260141	1.58479	EXTL1
														-0.344494	0.026086	1.58359	RPL13AP5
														-0.399756	0.0261297	1.58286	ATOX1
														-4.22377	0.0262835	1.58032	AC124947.2
														-0.415456	0.0263527	1.57918	GTF2IP4
														0.59815	0.0263811	1.57871	PHC1P1
														-2.79039	0.0264604	1.5774	AL353150.1
														-0.282804	0.0267569	1.57256	PSMA4
														-0.419578	0.0267985	1.57189	AC009244.1
														0.362797	0.0268029	1.57182	TET3
														1.65746	0.026848	1.57109	AC104758.3
														-1.19457	0.0270317	1.56813	PRR35
														-0.223178	0.0270321	1.56812	NRN1
														-0.302358	0.027127	1.5666	SYF2
														-0.233968	0.0276872	1.55772	HSBP1
														0.291738	0.0276966	1.55757	GABPB1-AS1
														0.422903	0.0277097	1.55737	AGBL3
														-0.297032	0.0277137	1.55731	NDUFA1
														-0.355444	0.0277193	1.55722	STX8
														-0.917423	0.0278875	1.55459	EIF3C
														0.361322	0.0279602	1.55346	TTLL3
														0.259065	0.0280067	1.55274	DUXAP10
														-1.03076	0.0280946	1.55138	COMMD6
														0.560254	0.0281911	1.54989	FGF5
														0.757334	0.0282448	1.54906	AC022098.1
														-0.33014	0.028408	1.54656	SF3B6
														-0.33954	0.0284223	1.54634	RPL34
														-0.27771	0.0285725	1.54405	PPA1
														-1.9259	0.0287087	1.54199	CSAG2
														1.1358	0.0288135	1.5404	OXCT2
														-0.270692	0.0288507	1.53984	CISD2
														0.557623	0.028934	1.53859	SNED1
														3.68615	0.0291031	1.53606	AC073569.2
														2.12816	0.0291129	1.53591	AC114490.1
														-0.339884	0.029118	1.53584	RPS27L
														0.378847	0.029187	1.53481	RAPGEF2
														-0.355815	0.0296059	1.52862	EEF1E1
														-0.743331	0.0297379	1.52669	SPOCK2
														-0.847853	0.0297706	1.52621	HTR2C
														1.00489	0.0300301	1.52244	IGLVIVOR22-1
														-1.28381	0.0302393	1.51943	MIR1244-3
														-0.338477	0.0303212	1.51825	RPA3
														-0.26341	0.0303986	1.51715	RANBP1
														-0.334016	0.030441	1.51654	S100A10
														-0.334321	0.0305376	1.51516	FUNDC1
														1.00539	0.030561	1.51483	AC138393.3
														-0.296197	0.0306098	1.51414	NDUFC1
														0.342269	0.0308509	1.51073	ARHGEF17
														0.374031	0.0310524	1.5079	MYO5B
														-1.68797	0.0312671	1.50491	AC107982.3
														1.18552	0.0313718	1.50346	ASPDH
														0.961165	0.0314295	1.50266	AL031123.3
														0.494701	0.0315949	1.50038	PITPNM3
														2.27084	0.0316041	1.50026	RPS11P5
														0.353357	0.0316641	1.49943	SRGAP2B
														0.714665	0.0317012	1.49892	GABPAP
														0.755001	0.0317329	1.49849	AC044860.1
														-0.290739	0.0317559	1.49818	RSL24D1
														2.25587	0.0319423	1.49563	DGCR6
														-0.310862	0.0319605	1.49539	GADD45GIP1
														-0.347396	0.0321528	1.49278	PYM1
														4.1678	0.0321888	1.4923	AC093620.1
														-0.4209	0.032204	1.49209	AC010343.1
														0.387329	0.032431	1.48904	TIRAP
														-2.8048	0.0325072	1.48802	ITIH4
														2.72223	0.0325825	1.48702	HNRNPH1P1
														-0.354285	0.0325911	1.4869	RPL9
														-0.269223	0.0326157	1.48657	EEF1B2
														1.73752	0.0326503	1.48611	MTND5P1
														0.26546	0.0328418	1.48357	NBPF15
														-1.54131	0.0330131	1.48131	AC006160.1
														1.18575	0.033071	1.48055	A2M-AS1
														2.24721	0.0331013	1.48016	MT-TE
														-0.254892	0.0331382	1.47967	TOMM22
														3.12477	0.0331726	1.47922	A2M
														-0.30038	0.0331773	1.47916	METTL5
														-0.32647	0.0331977	1.47889	SNRPF
														-0.249242	0.033692	1.47247	RPL29
														-0.301415	0.0336925	1.47247	CENPQ
														-0.356407	0.0338652	1.47025	HNRNPA1P48
														-0.22404	0.0339882	1.46867	SCFD1
														2.80209	0.0340259	1.46819	PLAC4
														2.54052	0.0341732	1.46631	AC026688.2
														-0.25665	0.034233	1.46555	ADI1
														-0.226952	0.0343073	1.46461	METTL2B
														2.4321	0.0343699	1.46382	AC091305.1
														0.771861	0.0344561	1.46273	AC018638.2
														3.56949	0.0345451	1.46161	AC074029.1
														2.35794	0.0345523	1.46152	CNGA4
														-0.270224	0.0345914	1.46103	MPC1
														4.14513	0.0346089	1.46081	AC022400.4
														-0.321205	0.0348802	1.45742	BOLA3
														-0.2716	0.0350356	1.45549	VRK1
														2.20959	0.0350584	1.45521	CRYZP1
														4.12389	0.0350609	1.45518	AC130324.1
														4.16854	0.0352684	1.45261	RN7SL431P
														-1.42006	0.0353447	1.45168	NKAIN2
														4.1673	0.0353519	1.45159	LSP1
														-0.278971	0.035442	1.45048	POMP
														-0.197065	0.0355395	1.44929	TMX1
														0.944569	0.0355805	1.44879	AC024075.3
														0.240626	0.0356437	1.44802	DHX34
														-0.27711	0.0357596	1.44661	TRIR
														-2.09542	0.035821	1.44586	AP005018.2
														3.55342	0.0358392	1.44564	MIR98
														0.49507	0.0359346	1.44449	FAM86B1
														-0.771251	0.0359616	1.44416	RPL10AP6
														-0.235072	0.0359916	1.4438	DNAJC8
														0.416846	0.0360921	1.44259	SYT9
														-0.291462	0.0363285	1.43975	ABHD17C
														-0.284886	0.0364144	1.43873	HDHD3
														-0.262967	0.0364749	1.43801	NDUFB10
														-0.318041	0.0365738	1.43683	NDUFA12
														-0.265291	0.0366265	1.4362	RBMX2
														-0.262044	0.0369041	1.43292	MRPL44
														1.85474	0.0369141	1.43281	AC021683.1
														-1.11755	0.0369155	1.43279	AC008060.2
														0.309254	0.0369812	1.43202	ZNF587
														-0.250829	0.0370994	1.43063	TMEM206
														-0.205362	0.037214	1.42929	MRPL3
														2.69042	0.0372198	1.42923	ARSE
														-0.272205	0.0372592	1.42877	EMC7
														-0.308618	0.0373324	1.42791	SDHD
														0.521357	0.0374058	1.42706	KSR2
														1.03535	0.0374541	1.4265	ALG1L10P
														0.330421	0.0378066	1.42243	MN1
														-0.251142	0.0378271	1.4222	PTMS
														-0.282346	0.0378838	1.42155	HAT1
														0.316939	0.0378909	1.42147	KIFC2
														-0.375688	0.0379922	1.42031	COQ6
														1.73496	0.0380126	1.42007	PTPN7
														-0.293688	0.0380128	1.42007	BTF3
														-0.257892	0.0380507	1.41964	PSME1
														-0.293166	0.0382038	1.41789	MREG
														0.347364	0.0382866	1.41695	NFASC
														-0.396163	0.0384571	1.41502	CKMT1B
														1.98225	0.0385003	1.41454	AL137013.1
														0.746715	0.0385826	1.41361	CD37
														-3.60724	0.0387083	1.4122	SPTLC3
														-0.452149	0.0391486	1.40728	DLL3
														-0.615992	0.0391596	1.40716	AC113935.1
														-0.290353	0.0392912	1.4057	MANF
														-0.292312	0.0393535	1.40502	PRDX4
														-0.272262	0.0394033	1.40447	COX7B
														0.515367	0.0394084	1.40441	AC099489.1
														-4.30322	0.0394548	1.4039	MT-TI
														-0.755571	0.0396743	1.40149	NOX1
														1.27599	0.0399065	1.39896	CYP4A22-AS1
														0.360758	0.0402034	1.39574	STUM
														-0.313397	0.0402595	1.39513	MRPL22
														-1.86073	0.0402693	1.39503	PTH2
														0.368518	0.0402961	1.39474	WDR27
														0.376376	0.0403203	1.39448	RAVER1
														-0.338955	0.0403237	1.39444	PDCD2L
														-0.864805	0.040331	1.39436	RPL13AP25
														-1.51109	0.0403551	1.3941	PSMA6P1
														-0.23052	0.0404511	1.39307	ATG3
														0.365009	0.0405714	1.39178	MIR4435-2HG
														0.335063	0.0406894	1.39052	PIP5K1C
														1.79273	0.0407026	1.39038	MAB21L3
														-0.215336	0.0409398	1.38785	PGRMC2
														0.216515	0.0409989	1.38723	MAVS
														-0.286418	0.0410056	1.38716	EDF1
														-0.292782	0.0411255	1.38589	TPT1
														-0.277461	0.0412621	1.38445	ARPC3
														0.454078	0.0414481	1.38249	CCDC9B
														-0.34829	0.0415227	1.38171	MRPS6
														2.6131	0.0415373	1.38156	BCRP5
														-1.65049	0.0415433	1.3815	AC090772.4
														-0.258208	0.0415949	1.38096	REXO2
														2.6849	0.0416648	1.38023	AC008467.1
														-0.255496	0.04171	1.37976	PSRC1
														2.62361	0.041735	1.3795	ERICH3-AS1
														0.487468	0.0417518	1.37932	ARHGEF18
														-0.265133	0.0422333	1.37434	NDUFS5
														0.483365	0.0426308	1.37028	PDZD2
														2.00215	0.042664	1.36994	AC015799.1
														0.663832	0.0427129	1.36944	AC124944.3
														0.343824	0.0428276	1.36828	PKD1
														-0.202517	0.042964	1.36689	SF3A3
														-0.340875	0.0430539	1.36599	NDUFAF1
														0.32933	0.0430915	1.36561	ANKMY1
														1.00035	0.043093	1.36559	AC253536.3
														-0.227408	0.0430982	1.36554	MAP1LC3B
														-0.43617	0.0431989	1.36453	SGK1
														1.55111	0.0433349	1.36316	CERNA1
														-4.0482	0.0433678	1.36283	LINC02198
														-4.0482	0.0433678	1.36283	RFPL1S
														-0.298523	0.0434155	1.36236	RPL24
														0.998304	0.0435648	1.36086	PAX5
														-0.255749	0.043569	1.36082	SUB1
														-0.266221	0.0436161	1.36035	RPS6
														-0.348377	0.0436672	1.35984	CERKL
														0.643246	0.0436935	1.35958	MSH5
														-0.299022	0.043703	1.35949	YEATS4
														0.330769	0.0437223	1.3593	ZNF142
														-0.278049	0.0437731	1.35879	PRDX5
														-0.256121	0.0439525	1.35702	HSPD1
														-0.241712	0.0439597	1.35695	TMEM126B
														-0.303682	0.0439855	1.35669	EIF2S2P4
														2.3392	0.0441034	1.35553	B3GALT5-AS1
														-0.587476	0.0441205	1.35536	AC002467.1
														-2.15736	0.0443223	1.35338	CLIC4P1
														0.313904	0.0443282	1.35332	RUSC2
														0.327198	0.0443474	1.35313	SHANK3
														-0.227318	0.0443778	1.35283	UBE2E1
														-0.361188	0.0444073	1.35255	ARPC1A
														-1.31508	0.0445749	1.35091	AL031274.1
														-0.302395	0.0446485	1.35019	COQ2
														-0.240143	0.0446569	1.35011	OLA1
														4.01436	0.0446606	1.35008	AC007036.1
														3.44318	0.0446991	1.3497	ZKSCAN7
														3.44318	0.0446991	1.3497	AC093214.1
														-0.329153	0.0447741	1.34897	RPL22L1
														0.338161	0.044781	1.34891	C5orf63
														1.54018	0.0448379	1.34836	SLC30A8
														-0.300799	0.0448384	1.34835	RPS13
														-0.27571	0.0449105	1.34765	MRPL48
														0.277482	0.0449122	1.34764	PPP1R3E
														-0.215348	0.0449226	1.34754	MPP1
														-2.18661	0.0449512	1.34726	AL022345.4
														3.45187	0.044956	1.34721	AC024941.1
														0.291241	0.0449649	1.34713	RFFL
														-0.257769	0.0449777	1.347	RPL28
														-0.301668	0.0450614	1.3462	RPS3A
														-0.266664	0.045074	1.34607	VIM
														-0.263492	0.0451547	1.3453	HINT1
														0.387649	0.0451938	1.34492	MCM3AP-AS1
														0.415865	0.0453022	1.34388	DNAH6
														-0.251945	0.045345	1.34347	FAM162A
														4.01414	0.0453756	1.34318	AL157770.1
														-0.246444	0.0454315	1.34264	ANXA5
														-0.27294	0.0455831	1.3412	UQCRFS1
														-0.178223	0.0456719	1.34035	PPP6C
														1.39782	0.0458557	1.33861	AC092614.1
														-0.346547	0.045872	1.33845	RGS10
														0.278724	0.0458801	1.33838	AP1G2
														0.65141	0.0459139	1.33806	AL451123.1
														-0.30989	0.0459547	1.33767	NDUFB11
														-0.28708	0.0460543	1.33673	TIMM8B
														-0.388166	0.0460702	1.33658	TMEM60
														-0.23792	0.0460717	1.33657	LYAR
														-0.235865	0.0461586	1.33575	NANS
														0.581072	0.0461934	1.33542	AC136475.2
														-0.223798	0.0462694	1.33471	SLC4A1AP
														0.224071	0.0462935	1.33448	DDR1
														-0.270527	0.0463142	1.33429	CETN2
														0.386585	0.0463706	1.33376	SLIT1
														0.602129	0.0464524	1.33299	TSSK4
														-0.247206	0.0464554	1.33296	BLOC1S5
														-0.193385	0.0464779	1.33275	EIF5B
														-0.318109	0.0465719	1.33188	COX7A2
														-0.261786	0.046776	1.32998	BID
														0.460336	0.046794	1.32981	KIF26B
														-0.224536	0.0469032	1.3288	AK3
														0.698148	0.0469476	1.32839	EBF1
														0.261626	0.0470337	1.32759	MCOLN3
														-0.21847	0.0470453	1.32748	RPL23A
														-0.313499	0.0470629	1.32732	SLIRP
														0.478223	0.0471104	1.32688	FAM160A1
														0.659917	0.047169	1.32634	RDM1P5
														-0.287879	0.0471782	1.32626	IFT22
														0.296919	0.0472266	1.32581	RFX3
														0.407483	0.0472321	1.32576	ATP11A
														-0.711904	0.0472577	1.32553	AC010326.3
														0.318282	0.0472689	1.32542	FAM83H
														1.60289	0.0474223	1.32402	ENPP7P9
														-1.91398	0.0474647	1.32363	TGFBI
														3.9895	0.0474796	1.32349	AL353658.1
														-0.246293	0.0474797	1.32349	SNX3
														-0.237723	0.0474965	1.32334	PRPSAP1
														0.837864	0.0475365	1.32297	AC093218.1
														-0.210672	0.0475691	1.32268	RAB11A
														-0.241659	0.0475968	1.32242	PNRC1
														3.97816	0.0477549	1.32098	RPS15AP11
														3.97816	0.0477549	1.32098	COX4I1P2
														3.44281	0.0477759	1.32079	SETP20
														-0.252015	0.0477927	1.32064	HDDC2
														3.97733	0.0478288	1.32031	CTSW
														4.17973	0.0478656	1.31998	SLC28A3
														-0.253915	0.0478677	1.31996	PSMA3
														0.360033	0.0479514	1.3192	TNC
														1.00929	0.0479599	1.31912	AC106820.5
														0.242014	0.0482127	1.31684	CUL7
														-0.27777	0.0482309	1.31667	COX6B1
														0.295337	0.048279	1.31624	AC009533.1
														1.19826	0.0483011	1.31604	AC110769.2
														-0.557246	0.048408	1.31508	AC245297.3
														0.343968	0.0484193	1.31498	SLC23A2
														-0.226439	0.0485015	1.31424	SRSF7
														-0.247324	0.0485127	1.31414	TBPL1
														-0.26674	0.0485447	1.31386	FDX1
														-3.02271	0.0486655	1.31278	KCNIP1
														2.11496	0.0487314	1.31219	BRD9P2
														0.327663	0.0488231	1.31137	AFF3
														-0.576932	0.0488425	1.3112	AC244154.1
														-0.334168	0.0489157	1.31055	NSMCE1
														-0.244689	0.0489233	1.31048	FAM3C
														0.288062	0.0489647	1.31012	PLXNA1
														0.407381	0.0490193	1.30963	ABCC8
														-0.225469	0.0490721	1.30917	CWF19L1
														0.266285	0.049093	1.30898	CAPRIN2
														0.30407	0.0491181	1.30876	SPG11
														0.230031	0.0491483	1.30849	MON1B
														-0.29607	0.049216	1.30789	ADSL
														-3.49028	0.0492216	1.30784	CGB2
														0.503162	0.049319	1.30699	SCUBE3
														0.978252	0.0493785	1.30646	C15orf62
														-0.69278	0.049396	1.30631	SLC10A4
														-1.15935	0.0493967	1.3063	AL138762.1
														-0.233658	0.0494595	1.30575	MSX2
														0.277467	0.0494781	1.30559	COX10-AS1
														-0.266457	0.0495017	1.30538	POP7
														-0.299775	0.0495221	1.3052	MRPL51
														0.39808	0.049531	1.30512	DNAH11
														0.308406	0.0495409	1.30504	PTPRS
														-0.255069	0.0495464	1.30499	EID1
														3.7974	0.0495831	1.30467	RBBP4P2
														3.9656	0.0495975	1.30454	LINC01505
														0.307574	0.0496206	1.30434	FAM86DP
														-0.238629	0.0498366	1.30245	GLMN
														-0.229978	0.049869	1.30217	RPUSD4
														2.03028	0.0498958	1.30194	AL121759.1
														-0.302999	0.0498998	1.3019	PKIB
														0.2807	0.0499312	1.30163	SLC6A9
														0.895678	0.049935	1.30159	AC005261.5
														-0.239525	0.0499387	1.30156	EIF3G
														-0.208751	0.0499942	1.30108	PRELID3B
														-0.270083	0.0500096	1.30095	TBCA
														-0.203388	0.0500613	1.3005	HSPA5
														-0.264815	0.050072	1.30041	MYL12A
														0.870503	0.0501503	1.29973	SMG7-AS1
														0.255343	0.0501879	1.2994	TSHZ1
														-0.249478	0.0502228	1.2991	NUP37
														-0.224842	0.0504415	1.29721	PDHB
														0.773147	0.0504545	1.2971	TMEM254-AS1
														3.47017	0.0505047	1.29667	AC004692.1
														-0.290399	0.0505263	1.29648	DGUOK
														0.293852	0.0506315	1.29558	ADGRG6
														0.41788	0.0508046	1.2941	CCDC191
														0.391337	0.0508927	1.29334	CACNG8
														0.843862	0.0509446	1.2929	U73166.1
														1.10712	0.0509669	1.29271	CNTN3
														0.217383	0.0511362	1.29127	CCDC14
														-0.360185	0.0512431	1.29036	MND1
														-2.94406	0.0512529	1.29028	AC005034.4
														-3.40785	0.0512541	1.29027	AL353621.1
														0.413785	0.0513129	1.28977	AP006621.5
														1.06835	0.0514389	1.28871	TSC22D1-AS1
														-0.302704	0.0514821	1.28834	COX17
														-0.180857	0.0515061	1.28814	RTN3
														0.396743	0.0516108	1.28726	AHDC1
														0.446293	0.051614	1.28723	AL133215.2
														-0.303279	0.051817	1.28553	SNRPE
														-1.22995	0.0518184	1.28552	AC116407.1
														4.13524	0.0518661	1.28512	EFCAB9
														4.13524	0.0518661	1.28512	AC139426.1
														-0.32994	0.0519503	1.28441	CCDC102A
														0.22288	0.0520415	1.28365	PLEKHG4
														-2.99383	0.052093	1.28322	AC007365.1
														3.51003	0.0521707	1.28257	SPDYE16
														-0.259772	0.0522125	1.28223	UBE2C
														2.8985	0.0522709	1.28174	MYT1L
														-0.219602	0.0522898	1.28158	ATP5IF1
														-3.48076	0.0523852	1.28079	CAPN8
														-0.23635	0.0524022	1.28065	CD63
														-0.956861	0.0524168	1.28053	HINT2
														-0.257691	0.052496	1.27987	NUDT9
														0.447882	0.0525054	1.2798	MYO15B
														1.72068	0.0525193	1.27968	GTF2IP5
														-0.255591	0.0525305	1.27959	ATP6V0B
														0.515419	0.0525379	1.27953	BTN3A3
														1.52283	0.0525741	1.27923	AL158152.1
														0.31098	0.0526711	1.27843	CCDC88A
														-0.232247	0.0527375	1.27788	MT-ND3
														-0.313329	0.0528726	1.27677	FRG1
														2.12954	0.0529816	1.27587	AC127070.4
														-0.277047	0.0530075	1.27566	GGPS1
														-1.3114	0.0530896	1.27499	AC020910.4
														-3.90534	0.0531271	1.27468	AC073316.3
														0.391879	0.0532336	1.27381	TXNDC5
														3.44385	0.0533045	1.27324	PRR4
														-2.98043	0.0533155	1.27315	SLC44A4
														-0.216066	0.0533174	1.27313	RAC1
														0.848843	0.0533584	1.2728	AC024075.1
														-0.452169	0.0534306	1.27221	NEK11
														0.532324	0.053585	1.27096	CACNA1G
														0.241987	0.0539208	1.26824	ARHGEF9
														4.15854	0.0540682	1.26706	AC016831.4
														-3.39086	0.0541068	1.26675	RBPJL
														-0.253895	0.0541588	1.26633	POLB
														-0.23717	0.0542331	1.26574	LMBRD1
														0.418812	0.054318	1.26506	TPT1-AS1
														-0.263229	0.0543367	1.26491	PAFAH1B3
														-0.280676	0.0543706	1.26464	HLA-A
														-0.245918	0.0543887	1.26449	MDH1
														-1.16072	0.0544022	1.26438	CPNE8-AS1
														0.360172	0.0545068	1.26355	MDGA1
														-2.09571	0.0545713	1.26304	SMCO2
														2.28936	0.0546193	1.26265	CUTALP
														-0.218184	0.0546538	1.26238	KYAT3
														-3.88799	0.0548514	1.26081	MEIOB
														-0.245888	0.0548972	1.26045	CALM2
														-0.272914	0.0550406	1.25932	RPL39P3
														-0.238477	0.0551199	1.25869	PRPSAP2
														0.271344	0.0552911	1.25734	BTAF1
														0.338967	0.0553021	1.25726	SARM1
														-1.03656	0.0553389	1.25697	AP001767.3
														-4.21785	0.0553532	1.25686	RPS3AP37
														-4.21785	0.0553532	1.25686	PHBP18
														0.220923	0.0553626	1.25678	HIC2
														0.520142	0.055434	1.25622	FAM66C
														0.490899	0.0555356	1.25543	PARGP1
														-0.21369	0.0556974	1.25416	ITM2B
														1.03585	0.0557478	1.25377	AC211476.6
														0.352922	0.0558894	1.25267	RRN3P1
														-3.9228	0.055939	1.25229	AL139021.2
														0.569293	0.0559796	1.25197	TRPM6
														-0.270668	0.0560098	1.25174	CYP2U1
														1.78875	0.0560698	1.25127	CASS4
														0.429521	0.0561416	1.25072	WDR63
														-0.165673	0.0561971	1.25029	PLOD2
														0.33829	0.0562758	1.24968	ABCA2
														0.33189	0.056414	1.24861	MAPKBP1
														0.297647	0.0564302	1.24849	TUG1
														-0.217169	0.0564775	1.24812	PDIA3
														2.65912	0.0565511	1.24756	AL139022.1
														0.241957	0.0565826	1.24732	KLF13
														-0.233949	0.0566335	1.24693	DYNLRB1
														-0.195031	0.0567281	1.2462	CNOT7
														-0.25869	0.0568071	1.2456	CKS1B
														-0.188173	0.0568497	1.24527	LOX
														2.20952	0.0569688	1.24436	AL031665.2
														-3.91232	0.0570026	1.2441	AC026904.1
														-0.243166	0.0570776	1.24353	MRPL18
														0.270287	0.0571045	1.24333	FARP1
														-0.185799	0.0571245	1.24318	TPM3
														-0.242298	0.0571421	1.24304	HAND1
														-0.236137	0.0571622	1.24289	CD99
														-0.250973	0.0573597	1.24139	SAP18
														-0.254379	0.0575849	1.23969	JPT1
														-0.246626	0.0576737	1.23902	CACYBP
														0.638896	0.0577046	1.23879	JMJD7-PLA2G4B
														4.1816	0.0577714	1.23829	RPL35AP25
														-0.271161	0.0579515	1.23694	CAMK2N1
														0.45519	0.0580178	1.23644	ZNF460
														-0.3585	0.0580697	1.23605	ANXA2P2
														-0.258069	0.0581745	1.23527	RNF5
														-0.256639	0.0582391	1.23479	BEX3
														2.89765	0.0582471	1.23473	AP005264.5
														-0.302801	0.0583293	1.23411	MRPS18C
														-0.235783	0.0583383	1.23405	HNRNPM
														-0.223931	0.0584776	1.23301	SUCLG1
														0.272373	0.0586606	1.23165	STK36
														-2.27615	0.0587083	1.2313	ATP8B4
														3.31457	0.058962	1.22943	AC126614.1
														0.558691	0.0590503	1.22878	EIF3CL
														0.18918	0.0590742	1.2286	GINS4
														0.270323	0.0590818	1.22855	ZNF484
														-0.214645	0.0591116	1.22833	DNAJA1
														-0.238294	0.0591743	1.22787	TIMM23
														0.638188	0.0591747	1.22786	SCART1
														-0.251822	0.0591903	1.22775	INSIG2
														-0.236837	0.0592701	1.22716	DBI
														3.33374	0.0592881	1.22703	PPIAP55
														0.229616	0.0593091	1.22688	AC073869.1
														-0.251941	0.0594116	1.22613	NOL7
														0.384569	0.0594144	1.22611	MTMR7
														-0.341676	0.0594214	1.22606	POLE4
														-0.259414	0.0594228	1.22605	RPS4X
														0.896283	0.0594869	1.22558	NLRC4
														-0.287263	0.0594887	1.22557	COX6C
														2.51998	0.0595537	1.22509	AL590282.1
														-0.228841	0.0596509	1.22438	TTC1
														3.82913	0.0597782	1.22346	GAPDHP62
														-0.272721	0.0598137	1.2232	MRPL20
														-0.883603	0.0598257	1.22311	DUSP2
														-1.97895	0.0598387	1.22302	IQCM
														-0.252109	0.0599358	1.22231	RPL41
														2.22961	0.0599535	1.22219	AC027682.4
														2.03455	0.0600523	1.22147	VCAN-AS1
														0.463712	0.0600765	1.2213	ANKRD36C
														-0.197569	0.0601303	1.22091	C1QBP
														-0.229362	0.0601747	1.22059	RHOA
														0.214653	0.0602058	1.22036	KHNYN
														0.248051	0.0602707	1.21989	LRIG2
														-3.9018	0.0602744	1.21987	MTAPP1
														-0.188985	0.0604276	1.21876	RSL1D1
														0.482353	0.060446	1.21863	GRID2IP
														-0.228227	0.0604529	1.21858	EIF1B
														-1.82599	0.0604631	1.21851	MMEL1
														2.0877	0.0604699	1.21846	AP000347.2
														-0.754254	0.0606741	1.217	AC023157.3
														-0.257478	0.0606988	1.21682	POLR3K
														-0.260071	0.0607611	1.21637	LINC02381
														0.352774	0.060841	1.2158	CCDC162P
														-0.340721	0.0608459	1.21577	AP001486.2
														0.246657	0.0608955	1.21541	PIEZO1
														2.71375	0.0609105	1.21531	AC240565.2
														-0.258395	0.0610592	1.21425	RPS23
														3.82948	0.0612357	1.213	AP003354.1
														-0.244603	0.0612569	1.21284	SDHB
														0.362632	0.0613293	1.21233	VGLL3
														-0.225673	0.0614089	1.21177	NSA2
														-3.87019	0.0614399	1.21155	2026-03-04
														-0.258525	0.0614809	1.21126	GLRX5
														-0.241461	0.0615603	1.2107	CCT8
														-1.39228	0.0615812	1.21055	AC211476.2
														0.23137	0.0616998	1.20972	RBM41
														-0.175717	0.0617433	1.20941	PPHLN1
														-0.244664	0.0617647	1.20926	RPS25
														-0.551642	0.0618776	1.20847	MT1F
														0.590739	0.0619588	1.2079	AC005253.1
														1.27037	0.0620007	1.2076	CYP51A1P2
														-0.5415	0.062025	1.20743	RANGRF
														0.753173	0.0620463	1.20728	AL360181.2
														0.277077	0.062119	1.20678	KMT2B
														0.247108	0.0621865	1.2063	MEGF8
														-1.21014	0.0622179	1.20608	AL133551.1
														0.228529	0.0622266	1.20602	MT-CO1
														-0.731158	0.0622277	1.20602	AC144530.1
														-1.3673	0.062346	1.20519	MYLK4
														-0.191356	0.0623909	1.20488	HOXA5
														-0.271103	0.0623909	1.20488	SFXN4
														0.291874	0.0623972	1.20483	SSH1
														0.22743	0.0624942	1.20416	ZNF791
														-0.263969	0.0625198	1.20398	PDCD5
														-1.11413	0.0625716	1.20362	AL359265.3
														0.342804	0.0625908	1.20349	AKAP9
														1.04189	0.062616	1.20331	TMPRSS5
														-0.216952	0.0626309	1.20321	APEX1
														-0.238347	0.0626385	1.20316	COA4
														3.47188	0.0626439	1.20312	AP005432.2
														-0.267962	0.0627163	1.20262	LRR1
														-0.266075	0.0627471	1.20241	RPL36AL
														1.34967	0.0628188	1.20191	HSPB6
														-0.363572	0.0628279	1.20185	HCFC1R1
														-0.204192	0.0628763	1.20151	MAT2B
														0.767499	0.0629529	1.20098	ILK
														-0.266207	0.0629572	1.20095	ALG5
														-0.876419	0.0630951	1.2	AC096992.2
														3.84301	0.063145	1.19966	HNRNPA1P14
														-0.236901	0.0631643	1.19953	CHMP5
														3.8427	0.0631785	1.19943	LINC00431
														3.8427	0.0631785	1.19943	AC002519.1
														-0.366309	0.0632845	1.1987	GCSH
														2.57967	0.063364	1.19816	TBC1D3G
														-0.278578	0.0634395	1.19764	GSTO1
														-3.00682	0.0634713	1.19742	BTN1A1
														0.976968	0.0635376	1.19697	HCG25
														-0.422019	0.0635807	1.19667	MRAP2
														-0.737393	0.0637035	1.19584	AC016773.1
														1.06815	0.063729	1.19566	SAPCD1
														-0.275815	0.0637328	1.19564	CBR1
														-0.357827	0.0637338	1.19563	LDHB
														0.219911	0.0637767	1.19534	FOXK1
														-0.245054	0.0637871	1.19527	VBP1
														1.57183	0.0638131	1.19509	AC093012.1
														4.02772	0.0638279	1.19499	AC015813.4
														-0.200031	0.0640729	1.19333	FAM114A2
														-0.947992	0.0640738	1.19332	FRMD6-AS1
														-0.400821	0.0640818	1.19327	AC016734.1
														-0.231945	0.0642236	1.19231	PPIA
														-0.261938	0.064225	1.1923	MIPEP
														3.80179	0.0642909	1.19185	RF00139
														3.3434	0.064314	1.19169	RF00134
														0.333594	0.064325	1.19162	TTC28
														-0.28836	0.0643485	1.19146	MRPL47
														-1.95093	0.0643996	1.19112	SNAP23P1
														-0.222571	0.0644413	1.19084	AP3S1
														3.29511	0.0645538	1.19008	FAM3D-AS1
														-0.232729	0.0646258	1.18959	EMC8
														-0.350607	0.0646659	1.18932	FAM174A
														2.22428	0.0648373	1.18818	AL450992.3
														-0.222548	0.064841	1.18815	DYNC1LI1
														0.237675	0.0648491	1.1881	LAMA4
														-0.307117	0.0648674	1.18797	ANAPC10
														1.10617	0.0649628	1.18734	AP001453.3
														0.293642	0.0649828	1.1872	MAST4
														0.299006	0.0650488	1.18676	SAMD4A
														-0.230379	0.0651502	1.18608	TSG101
														0.228362	0.0651612	1.18601	GNAO1
														-0.285781	0.0651633	1.186	ATP5MD
														0.275638	0.0652549	1.18539	TRIM52
														-0.223269	0.0652763	1.18524	STMN1
														-0.222062	0.0653665	1.18464	TCEAL8
														-0.242391	0.065368	1.18463	RPS26
														3.84342	0.0653856	1.18452	AC011487.1
														0.501573	0.0654494	1.18409	AC006252.1
														0.236065	0.065463	1.184	MCM3AP
														0.336106	0.0654729	1.18394	DMXL2
														0.343133	0.0655036	1.18373	OLFML2A
														-4.02439	0.0655376	1.18351	SLC22A13
														-0.276291	0.0655545	1.1834	RPL37A
														-0.2151	0.0656217	1.18295	CAPNS1
														0.462084	0.0656894	1.1825	HOXA-AS3
														1.27098	0.0657086	1.18238	POM121B
														-0.193839	0.0657221	1.18229	FKBP1A
														0.31622	0.0657833	1.18188	ERCC6L2
														-0.260203	0.0659468	1.18081	PPP2CB
														-0.169812	0.0659563	1.18074	HSD17B4
														-0.223748	0.0659983	1.18047	FAM50A
														-0.645716	0.066013	1.18037	AL354714.2
														0.391445	0.0660968	1.17982	ENO3
														0.295406	0.0661214	1.17966	LRRC37A2
														-0.182493	0.066233	1.17893	HSPA8
														-0.180745	0.0662565	1.17877	YWHAE
														1.29638	0.0662818	1.17861	AL021331.1
														-0.237454	0.0662931	1.17853	DSTN
														-0.206142	0.0663131	1.1784	PRKRIP1
														-0.240155	0.0665608	1.17678	LEO1
														-0.201863	0.0665819	1.17664	SSR3
														-0.236044	0.0665878	1.17661	GPN1
														0.992053	0.0666076	1.17648	AL356274.2
														-0.285646	0.0666397	1.17627	CHMP2A
														-0.369677	0.0666602	1.17613	MRPL23
														-0.250971	0.0668786	1.17471	GABARAPL2
														-0.254332	0.0669753	1.17409	BTG1
														0.339189	0.066979	1.17406	ANKRD19P
														0.313245	0.0671548	1.17292	STX17
														0.949052	0.0672422	1.17236	AC141557.1
														0.266194	0.0672949	1.17202	MT-ND4
														-0.165627	0.0674285	1.17116	CALR
														-0.272161	0.0674603	1.17095	HIGD1A
														1.50041	0.0674938	1.17074	AC011481.3
														1.29514	0.0675301	1.1705	AP001001.1
														2.7881	0.0675932	1.1701	AC009950.1
														0.311745	0.0676151	1.16996	AC068152.1
														-0.258647	0.0677713	1.16895	RNFT1
														-0.57402	0.067791	1.16883	ZIC1
														-2.47412	0.067822	1.16863	PSMB8-AS1
														3.80137	0.0678466	1.16847	AC018845.1
														0.264614	0.0678485	1.16846	PHC1
														0.331976	0.0679103	1.16806	CCNK
														-0.298942	0.0679359	1.1679	MRPL13
														-0.17093	0.067936	1.1679	EEF1A1P5
														0.396617	0.0679394	1.16788	NBEAL1
														-0.24324	0.0679904	1.16755	SEC11A
														4.02879	0.0679998	1.16749	YPEL5P2
														-0.184593	0.0680154	1.16739	ARMC1
														-0.19957	0.0680431	1.16722	ID2
														-3.2564	0.068058	1.16712	AC090912.3
														-0.251387	0.0680728	1.16703	ARL3
														-0.268068	0.0681076	1.1668	MALSU1
														-0.260724	0.0681095	1.16679	STARD10
														-0.251783	0.068132	1.16665	GGH
														-3.26977	0.068205	1.16618	RYKP1
														2.08795	0.0682732	1.16575	KRT36
														-0.297447	0.0682734	1.16575	INO80C
														-0.22333	0.0682924	1.16563	PTGES3
														-0.236008	0.0683041	1.16555	LCMT1
														0.395408	0.0683519	1.16525	MDGA2
														-0.199374	0.0684061	1.16491	VPS4B
														-0.224391	0.0684549	1.1646	DUSP14
														0.572446	0.0684595	1.16457	LINC01410
														-0.27917	0.0684716	1.16449	RPS15A
														0.352233	0.0684828	1.16442	CTC-338M12.4
														0.692983	0.0685021	1.1643	AL136164.4
														-0.198018	0.0685118	1.16423	HMGN5
														-0.247121	0.0685689	1.16387	MYL6
														0.210377	0.0685969	1.1637	ZNF75D
														0.334392	0.0686003	1.16367	REV3L
														-3.25112	0.0686265	1.16351	FAM180A
														-0.204717	0.0686395	1.16343	TTC27
														-0.236408	0.068728	1.16287	COX7C
														-0.229	0.068744	1.16277	GPX4
														-0.56452	0.0687611	1.16266	PSMC1P1
														-0.205701	0.0688038	1.16239	TPI1
														-0.235644	0.0688209	1.16228	UTP3
														0.20086	0.0688267	1.16224	AARS2
														-0.21426	0.0688946	1.16181	ABHD12
														0.257343	0.0689802	1.16128	TGIF1
														-0.27661	0.0690785	1.16066	BAD
														-0.287422	0.0691101	1.16046	GTF3C6
														1.34832	0.0691645	1.16012	LINC00539
														-0.177751	0.0692521	1.15957	EIF3J
														3.99099	0.0692722	1.15944	SEMA6A-AS2
														3.28489	0.0693153	1.15917	AC010761.4
														0.512865	0.0694461	1.15835	FAM45BP
														0.25744	0.069464	1.15824	CREB5
														3.98927	0.0694745	1.15817	AC021074.2
														-0.273414	0.0694761	1.15816	EPDR1
														1.38207	0.0696972	1.15678	AL031320.2
														0.441312	0.0697191	1.15665	HOXC-AS2
														-0.215651	0.0698119	1.15607	HTRA2
														-3.25921	0.0698356	1.15592	CD53
														-0.541651	0.069919	1.1554	RPS2P55
														0.19544	0.069935	1.15531	TAF4B
														3.34333	0.0699739	1.15506	MAGEA8
														-0.479874	0.0700242	1.15475	MAOB
														0.333676	0.0700417	1.15464	OBSCN
														0.273283	0.0701553	1.15394	OSBPL10
														3.48129	0.0701621	1.1539	KLHDC7A
														-0.654811	0.0702127	1.15358	AC005332.3
														1.62837	0.070216	1.15356	AC080013.1
														0.263279	0.0703838	1.15253	RAI1
														-0.218399	0.070542	1.15155	NDUFA5
														0.507119	0.0705839	1.15129	AL133216.2
														-0.164538	0.070598	1.15121	NUDT5
														1.01389	0.0706759	1.15073	TCAP
														-0.488726	0.0708807	1.14947	PKD1P5
														0.249108	0.070881	1.14947	JMJD1C
														0.253881	0.0708859	1.14944	CHST15
														-0.236565	0.0708993	1.14936	FKBP3
														0.210122	0.0709611	1.14898	PIGO
														0.295067	0.0709738	1.1489	LTB4R
														1.43041	0.0709908	1.1488	AP001528.2
														0.397705	0.0710271	1.14858	CPSF1P1
														0.295023	0.071051	1.14843	RUNX1
														2.76818	0.0710712	1.14831	TVP23C-CDRT4
														0.227232	0.0710822	1.14824	TMEM147-AS1
														0.308579	0.071112	1.14806	CREBRF
														0.22425	0.071262	1.14714	GRAMD4
														0.93033	0.0714808	1.14581	LINC00106
														-3.24827	0.0715266	1.14553	AC005261.2
														-0.197954	0.0715691	1.14527	EIF2A
														-1.04853	0.0715748	1.14524	AC015726.1
														0.467807	0.0715814	1.1452	EPPK1
														-2.79248	0.0715816	1.1452	BCRP6
														0.86754	0.0716219	1.14495	ONECUT1
														1.92724	0.0716847	1.14457	SNRPGP4
														-0.691056	0.0716932	1.14452	AC139768.1
														0.272055	0.0717534	1.14416	IQGAP3
														-0.216927	0.0718443	1.14361	GLRX2
														-0.428419	0.071875	1.14342	AC026403.1
														-0.222161	0.0718994	1.14327	FDFT1
														-0.494425	0.0719479	1.14298	AC021054.1
														2.13946	0.0719499	1.14297	RPS6KA2-IT1
														-0.232286	0.0719803	1.14279	TMA16
														0.618578	0.0720097	1.14261	MEGF6
														-0.224624	0.0721586	1.14171	CWC15
														-2.23916	0.0721977	1.14148	RF00019
														0.276552	0.072258	1.14111	PLEKHG1
														-0.204274	0.0723403	1.14062	KIF1BP
														-0.249024	0.0725755	1.13921	NDUFB7
														-0.283576	0.072647	1.13878	BX679664.3
														-0.236426	0.0726636	1.13868	THYN1
														-0.213906	0.0727167	1.13837	HMGN2
														0.271107	0.0727926	1.13791	SEMA4G
														0.269699	0.0728094	1.13781	SMG1P1
														0.256601	0.0728105	1.13781	MTSS1L
														0.642483	0.0728471	1.13759	CLIP3
														-0.180865	0.0728499	1.13757	IMP4
														-0.244548	0.0729768	1.13682	GPX1
														-0.189785	0.0730385	1.13645	CCT2
														-0.208583	0.0730838	1.13618	HNRNPD
														0.421655	0.0730967	1.1361	STRADA
														0.385528	0.0731	1.13608	ZNF681
														-0.277075	0.0731191	1.13597	DNAJC19
														1.46852	0.073143	1.13583	AC005154.2
														-0.193695	0.0731604	1.13572	TAF5
														0.880834	0.0731914	1.13554	AGPAT4-IT1
														-3.23754	0.0732266	1.13533	AC068533.3
														-0.251775	0.0733036	1.13487	RPL35A
														-0.361147	0.0733596	1.13454	JTB
														-0.233526	0.0733706	1.13448	NDUFB9
														-0.221595	0.0734896	1.13377	SMNDC1
														-0.447112	0.0735125	1.13364	SLC25A21-AS1
														2.46032	0.0735238	1.13357	LINC00672
														-0.633938	0.0735555	1.13338	UNCX
														-1.29364	0.0735579	1.13337	TMPOP2
														0.191916	0.0736772	1.13267	NUMA1
														1.95591	0.0737095	1.13248	AC138207.5
														-0.152993	0.0738731	1.13151	PTP4A2
														1.329	0.0739141	1.13127	OR7E7P
														3.48006	0.0739817	1.13088	MIR4782
														-0.233389	0.074005	1.13074	BRI3
														-0.236259	0.0740707	1.13035	NAXE
														1.51667	0.0740977	1.1302	DBH-AS1
														-0.282937	0.0741227	1.13005	THOC7
														-0.223671	0.0741753	1.12974	ZNF512
														0.643863	0.0742114	1.12953	SH3RF3-AS1
														-0.179287	0.0742139	1.12951	KHDRBS1
														0.263058	0.0742806	1.12912	RREB1
														0.321388	0.0742898	1.12907	CLVS2
														-0.231488	0.0744727	1.128	MAD2L2
														0.286045	0.0744956	1.12787	FBN1
														-0.571966	0.074538	1.12762	HOXC13-AS
														4.0274	0.0747367	1.12647	PRICKLE2-AS3
														0.266369	0.0747498	1.12639	DDX17
														0.311484	0.0747561	1.12635	LPP
														0.617755	0.0748319	1.12591	TAPT1-AS1
														-0.208944	0.0749156	1.12543	IFT57
														2.16362	0.074934	1.12532	SLC6A13
														0.981045	0.0749395	1.12529	AJ239328.1
														0.468089	0.0750452	1.12468	SRXN1
														-0.172863	0.0751139	1.12428	ALDH1B1
														-0.191245	0.0751701	1.12395	TMEM183A
														0.523507	0.075173	1.12394	ZNF573
														0.216688	0.0751819	1.12389	MEX3A
														1.02929	0.0751855	1.12387	AC243562.1
														2.3397	0.0752163	1.12369	AL021918.4
														0.278294	0.075219	1.12367	PREX2
														-0.200702	0.0752201	1.12367	ISCA1
														-0.225475	0.0752901	1.12326	CMSS1
														-0.188142	0.0752914	1.12325	SRSF1
														0.582529	0.075345	1.12295	AC243562.2
														0.199133	0.0754325	1.12244	NADSYN1
														2.16385	0.0755016	1.12204	AC106037.1
														-0.246689	0.0755407	1.12182	CHAC2
														-0.22564	0.0759099	1.1197	CNIH4
														0.254929	0.0759242	1.11962	CDC42BPB
														-3.26722	0.0759692	1.11936	RN7SL399P
														4.0169	0.0759931	1.11923	DAP3P1
														1.06622	0.0760486	1.11891	AL157932.1
														-0.600624	0.076062	1.11883	HSF4
														0.221389	0.0760631	1.11883	SLC24A1
														-0.176944	0.0760686	1.11879	KDELR2
														3.40578	0.0760774	1.11874	AC092692.1
														0.216079	0.0761404	1.11838	GGT7
														-0.246812	0.0761571	1.11829	CALCB
														-0.235349	0.0762401	1.11782	CEBPZOS
														2.35765	0.0762873	1.11755	AC109454.4
														0.254309	0.0763656	1.1171	PHYKPL
														0.328115	0.0765834	1.11587	ADAMTS13
														-3.23199	0.0766063	1.11574	C9orf50
														-0.254576	0.0766885	1.11527	SNRPB2
														1.3925	0.0767049	1.11518	KCNJ5
														0.517671	0.0767697	1.11481	AC092821.1
														-0.219959	0.0768369	1.11443	RTRAF
														0.608651	0.0769208	1.11396	GNG12-AS1
														1.8707	0.0771106	1.11289	AC108727.1
														-1.7257	0.0771265	1.1128	AC245595.1
														0.745835	0.0771468	1.11268	C1orf167
														-0.562332	0.0771507	1.11266	AC008669.1
														-0.197251	0.0771667	1.11257	TMEM50A
														-0.198197	0.0771772	1.11251	GTF3C5
														0.268842	0.077205	1.11235	EHD3
														-0.368472	0.0772224	1.11226	YBX1P1
														-0.249445	0.077283	1.11192	SNX7
														-0.195094	0.0773708	1.11142	ERP44
														3.19441	0.0773969	1.11128	AC018410.1
														-0.379197	0.0774227	1.11113	PLGRKT
														-0.229727	0.0775615	1.11035	KIN
														0.445362	0.0775828	1.11023	AC006001.2
														3.19442	0.077669	1.10975	TFP1
														0.702104	0.0776826	1.10968	MICE
														-0.269184	0.0777686	1.1092	TMEM147
														-0.20995	0.0777786	1.10914	EIF3E
														-0.777339	0.0778936	1.1085	AL136162.1
														0.417272	0.0779124	1.10839	SVEP1
														0.848652	0.0779204	1.10835	AC006058.1
														-0.278507	0.0779683	1.10808	LAMTOR2
														-0.191616	0.0779817	1.10801	ADO
														-0.228083	0.0780648	1.10754	CIB2
														-0.246576	0.0781302	1.10718	RWDD1
														-3.93098	0.0781765	1.10692	AC106052.1
														-3.93098	0.0781765	1.10692	AL158212.2
														-3.71521	0.078213	1.10672	AC087633.2
														-0.1934	0.0783581	1.10592	COPS4
														0.746553	0.0784066	1.10565	TEX22
														-0.283641	0.0784524	1.10539	PSME2
														-0.337398	0.0784866	1.1052	FAM104B
														3.17289	0.0785041	1.10511	AC110998.1
														1.18645	0.0785194	1.10502	NADK2-AS1
														0.70471	0.0785273	1.10498	POLR2J3
														-0.966397	0.0785585	1.10481	AL358942.1
														0.383294	0.0785754	1.10471	TTN-AS1
														0.472876	0.0786029	1.10456	IGLV5-52
														1.43824	0.0786294	1.10441	DRC7
														-0.231529	0.0786312	1.10441	NDUFAF4
														-0.405081	0.0787336	1.10384	TFEB
														-0.165236	0.0787494	1.10375	RBMX
														0.288472	0.07884	1.10325	ATG2B
														-0.251311	0.0788898	1.10298	NELFE
														0.338212	0.0789201	1.10281	DNAJC27
														0.441128	0.0789847	1.10246	CACNA1C
														-0.200683	0.0790516	1.10209	ILF2
														-0.245984	0.079081	1.10193	TXN
														-0.252127	0.0791006	1.10182	TRNAU1AP
														0.189235	0.0791016	1.10181	SELENON
														-0.258884	0.0791079	1.10178	RAB9A
														0.343919	0.0791123	1.10176	C1orf61
														-4.00363	0.0791614	1.10149	ERAS
														0.27681	0.0791898	1.10133	ADGRA2
														-2.37871	0.0792443	1.10103	AC005586.2
														-0.275942	0.079289	1.10079	C6orf203
														-0.258088	0.0793376	1.10052	RAB12
														0.302869	0.0793702	1.10034	TAOK1
														0.215229	0.0793814	1.10028	SKI
														0.340968	0.0794332	1.1	KIAA1211
														-0.240711	0.0794465	1.09993	RPL27
														0.324405	0.0794887	1.09969	BRCA2
														-0.260323	0.0795458	1.09938	GTF2A2
														0.242206	0.0795567	1.09932	SRGAP2
														-0.791265	0.0796958	1.09856	RASL10A
														0.924234	0.0796975	1.09856	AC141557.2
														0.384094	0.0797251	1.0984	SZT2
														-0.549175	0.0797474	1.09828	AC004080.2
														-3.70326	0.0798071	1.09796	AL139294.1
														-0.216338	0.0798366	1.0978	HILPDA
														-0.228659	0.0799272	1.09731	RARS
														-1.0805	0.079969	1.09708	AC026471.2
														0.415249	0.0799819	1.09701	STAG3L5P
														0.95094	0.0800712	1.09652	AL158839.1
														-0.216146	0.0801428	1.09614	CCNB1
														3.19382	0.0803578	1.09497	AC107982.2
														1.3658	0.0804001	1.09474	AL162231.4
														-0.196208	0.080415	1.09466	RPL37
														1.26277	0.0804347	1.09456	HPX
														-0.375925	0.0805871	1.09373	AL390728.6
														-0.227376	0.0805948	1.09369	LRRC42
														0.379949	0.0806221	1.09355	FAT3
														0.234409	0.0806287	1.09351	ANKIB1
														3.19478	0.0806725	1.09327	AC023034.2
														2.68132	0.0807985	1.0926	AC091304.3
														-3.69541	0.0808576	1.09228	AC009518.1
														-0.165848	0.0809006	1.09205	UPF3B
														0.191486	0.0809166	1.09196	ANKH
														-0.215184	0.0809736	1.09166	PEX2
														0.61044	0.0810475	1.09126	KCNB1
														-3.25901	0.081055	1.09122	AC006026.3
														-3.7351	0.0810622	1.09118	KRT8P10
														3.19384	0.0810649	1.09117	AC040914.1
														0.552295	0.0810933	1.09101	NEB
														-0.218775	0.0811053	1.09095	RPL7A
														2.13506	0.0811442	1.09074	LINC01361
														3.16261	0.0812167	1.09035	AP000437.1
														-0.262473	0.0812415	1.09022	ISY1
														0.51506	0.0812769	1.09003	ZNF497
														-0.574076	0.0813085	1.08986	MIR1244-2
														-0.244738	0.0813268	1.08977	SDHAF3
														0.665213	0.0813788	1.08949	TM6SF1
														-0.245822	0.0813966	1.08939	MRPL34
														2.20329	0.081404	1.08935	EWSAT1
														0.261947	0.0814939	1.08887	MAST2
														-0.161624	0.0815312	1.08868	SELENOT
														-0.184494	0.0815779	1.08843	COPS3
														-0.181987	0.0816679	1.08795	PDCD4
														0.219978	0.0816864	1.08785	SLC7A11
														-0.222585	0.0817846	1.08733	NPM1
														-2.72495	0.0818366	1.08705	PSMB8
														-0.277419	0.0818558	1.08695	MRM3
														-3.9026	0.0818809	1.08682	KIAA1024L
														-0.158644	0.0819372	1.08652	TMED2
														0.770674	0.081977	1.08631	AC011815.3
														-0.245941	0.0820436	1.08596	ENY2
														-0.203955	0.0822277	1.08498	SSR2
														-0.219506	0.082249	1.08487	UTP18
														-0.72792	0.08232	1.08449	ZFP2
														-0.223725	0.0823259	1.08446	UQCR10
														-0.195733	0.0823317	1.08443	CCT6A
														0.358974	0.0823658	1.08425	SRGAP1
														-0.218399	0.0823786	1.08419	GINS1
														0.383826	0.0823833	1.08416	ZNF407
														0.248366	0.0825117	1.08348	INSR
														-3.35374	0.0825329	1.08337	TLK2P2
														0.296711	0.0825385	1.08334	CSPG4
														-1.49796	0.0825485	1.08329	AC079834.2
														-0.229988	0.0826266	1.08288	TMEM68
														0.563805	0.082714	1.08242	STRA6
														-0.214082	0.0827647	1.08216	CPE
														2.66563	0.0827686	1.08213	SNX18P14
														-0.269101	0.0828124	1.0819	SLC25A20
														0.266277	0.0828709	1.0816	B3GNT10
														-0.33194	0.0829745	1.08106	NDUFC2
														-2.38818	0.0830376	1.08073	MCM8-AS1
														-0.253009	0.0830617	1.0806	SPOCK3
														1.06167	0.0830629	1.08059	SLC16A8
														1.71394	0.0830868	1.08047	MYBPC2
														-0.330141	0.0831715	1.08003	YBX1P10
														-1.97685	0.0831813	1.07997	AC245884.8
														1.24719	0.0832212	1.07977	AC093591.3
														0.365644	0.0832979	1.07937	EVC
														-0.1752	0.0833921	1.07887	RIOK2
														-0.259019	0.0834729	1.07845	COX7A2L
														-0.273959	0.0835216	1.0782	RPL7P9
														-0.278433	0.0835336	1.07814	MTRF1
														-0.265121	0.0836314	1.07763	CCDC167
														-0.27243	0.0836815	1.07737	NSMCE2
														0.310399	0.0837122	1.07721	SLC9A5
														2.11834	0.0837641	1.07694	AC009090.3
														-0.194696	0.0837731	1.0769	SRP14
														-0.188139	0.0838254	1.07662	MRPL42
														-0.203741	0.0839124	1.07617	ALDOC
														-0.244395	0.0839348	1.07606	RPSA
														-0.197942	0.0839532	1.07596	CSTB
														-0.231504	0.0839535	1.07596	RPS24
														-0.394257	0.0840974	1.07522	AAMDC
														-0.204938	0.0841123	1.07514	MRPL15
														0.546326	0.0842037	1.07467	AL353625.1
														-0.216538	0.0842356	1.0745	MRTO4
														0.25634	0.0843273	1.07403	RANBP17
														0.312451	0.0844091	1.07361	NOL4
														-3.96402	0.0844391	1.07346	AC044849.1
														4.1803	0.0844602	1.07335	RPS4XP10
														-0.161466	0.0844811	1.07324	MORF4L1
														-0.236224	0.0845172	1.07305	SMS
														-0.229036	0.0845288	1.073	GLRX3
														1.89427	0.0846048	1.0726	C3AR1
														0.388131	0.0846417	1.07242	RAPGEFL1
														0.406766	0.0846771	1.07223	SCN4A
														-0.242492	0.0847114	1.07206	C1orf52
														-0.157535	0.0848378	1.07141	HNRNPA2B1
														-0.277354	0.0848746	1.07122	COX5B
														0.225904	0.0849275	1.07095	PLXND1
														0.579007	0.0850008	1.07058	TPTE2P1
														0.522101	0.0850063	1.07055	AC055811.4
														-0.205424	0.0850105	1.07053	FAM177A1
														-1.13945	0.085012	1.07052	CNGA1
														-0.183515	0.085073	1.07021	ELOVL4
														-0.263735	0.0851993	1.06956	NDUFB6
														0.428048	0.0853892	1.0686	AL049840.1
														-1.21983	0.0853991	1.06855	AL157888.1
														0.262314	0.0854229	1.06843	ADAM22
														1.80667	0.0854886	1.06809	ZNF197-AS1
														-0.207205	0.0856456	1.06729	RPL14
														-0.164988	0.085651	1.06727	FARSB
														-0.248641	0.0856518	1.06726	LSM5
														3.18316	0.0857283	1.06688	AL139317.4
														1.99838	0.0857906	1.06656	RNA5SP317
														0.441566	0.0858381	1.06632	HOXA-AS2
														3.18437	0.0858678	1.06617	AP000889.1
														-0.191725	0.0859103	1.06595	SPPL3
														-0.180221	0.085957	1.06572	ACBD6
														0.42338	0.0860202	1.0654	AC087741.1
														-0.164337	0.0860858	1.06507	PA2G4
														0.302934	0.086115	1.06492	STARD9
														-0.240607	0.0861548	1.06472	R3HCC1
														-0.27023	0.0862305	1.06434	C4orf3
														-0.259455	0.0862498	1.06424	PSMB3
														0.641341	0.0862571	1.06421	SLC5A4-AS1
														0.251728	0.0862661	1.06416	ACACB
														-0.373058	0.08628	1.06409	TSLP
														-0.181854	0.0863202	1.06389	DENR
														1.76648	0.0863448	1.06376	SBK3
														-3.68317	0.0865122	1.06292	AC007389.5
														-3.68317	0.0865122	1.06292	AC005829.2
														0.242991	0.0865536	1.06271	RBM20
														-0.637108	0.0865962	1.0625	AC112484.3
														-0.304698	0.0866991	1.06199	IMP3
														-0.162733	0.0866991	1.06199	METAP1
														2.69116	0.0867981	1.06149	C17orf78
														-0.267292	0.0868133	1.06141	RPSAP15
														1.17411	0.0868133	1.06141	C20orf144
														-0.244593	0.0868698	1.06113	CYB5A
														-0.18552	0.0869249	1.06086	NARS2
														0.339142	0.086965	1.06066	PDPR
														-0.287687	0.0870682	1.06014	MRPL33
														-3.6911	0.0870745	1.06011	OPRK1
														0.221207	0.0870962	1.06	CUL9
														-0.202543	0.087123	1.05987	CCT4
														-0.60348	0.0871729	1.05962	LINC01481
														-0.19563	0.0871869	1.05955	DDX50
														1.09245	0.0872341	1.05931	FOXD4L1
														-0.142897	0.0872751	1.05911	PSMD1
														-0.177248	0.0872833	1.05907	PMPCB
														-0.207719	0.08737	1.05864	GALM
														2.76163	0.0873739	1.05862	PDCL3P5
														1.88783	0.0875127	1.05793	LINC01475
														-0.732738	0.0875307	1.05784	AC008429.2
														-0.182862	0.0875629	1.05768	DBR1
														-3.68739	0.0875792	1.0576	AC016700.2
														0.21698	0.0876183	1.05741	SLC25A29
														-0.213858	0.0876297	1.05735	ZC3HC1
														-0.259913	0.0876346	1.05732	RPS19BP1
														0.225327	0.0876667	1.05717	FRMD8
														0.296354	0.0876931	1.05703	SLCO4C1
														-0.218103	0.0877313	1.05685	HLA-B
														-0.231607	0.0877342	1.05683	CASP8
														0.740526	0.0878913	1.05605	SNORA73B
														0.393438	0.0878971	1.05603	ZNF780B
														1.27936	0.0879035	1.05599	AC011498.1
														0.347849	0.08792	1.05591	ZNF488
														1.85984	0.0879263	1.05588	CYP2D8P
														-3.86518	0.0879333	1.05585	AC092338.1
														0.310908	0.0879811	1.05561	ARHGEF37
														1.13501	0.0880043	1.0555	CAPN12
														-0.257744	0.0880459	1.05529	BUD31
														0.186608	0.0880622	1.05521	CROCCP2
														-3.85786	0.0880683	1.05518	WASIR1
														-0.217171	0.0881274	1.05489	MRPL32
														-0.333947	0.0881368	1.05484	AC005261.1
														0.246546	0.0881424	1.05481	RBM12B
														-0.711992	0.0883246	1.05392	AC027020.2
														-2.02128	0.0883807	1.05364	ZNF114-AS1
														-0.218421	0.0883893	1.0536	PSMB4
														-0.174704	0.08839	1.0536	HNRNPDL
														0.274482	0.0883969	1.05356	TRAPPC10
														-0.199943	0.088428	1.05341	RPL23
														0.705062	0.0887671	1.05175	CD101
														-0.210998	0.0888165	1.05151	SNRPD1
														-0.196869	0.0889186	1.05101	CCNG1
														-0.202357	0.0891191	1.05003	CPSF3
														-0.346766	0.0891374	1.04994	ROMO1
														0.291592	0.089142	1.04992	POM121
														-0.230408	0.0891541	1.04986	PPP1R14B
														0.634632	0.0893117	1.04909	RASAL2-AS1
														-3.6751	0.0893424	1.04894	SPDEF
														-3.6751	0.0893424	1.04894	MIR4642
														-3.6751	0.0893424	1.04894	EXOSC3P1
														0.524422	0.0893602	1.04886	KCNQ1OT1
														3.15115	0.0893711	1.0488	AC097173.2
														3.35592	0.0893819	1.04875	GPR62
														-0.223219	0.0894014	1.04866	RPS8
														0.300029	0.0895115	1.04812	LAMA3
														-0.319964	0.0896221	1.04758	HNRNPA1P10
														3.64818	0.0896316	1.04754	RPL6P2
														-0.217536	0.089706	1.04718	CIAO2A
														-0.202601	0.0897383	1.04702	ATP5F1C
														-0.15916	0.089753	1.04695	YBX1
														-1.01039	0.0897795	1.04682	SMN1
														0.227374	0.0897942	1.04675	LRP5
														0.206257	0.0898426	1.04652	ELF4
														1.67947	0.0898504	1.04648	AC083906.3
														-0.20053	0.08987	1.04639	DNAJC7
														-0.178009	0.0898771	1.04635	DEGS1
														-0.195232	0.0899429	1.04603	TRUB2
														-0.276035	0.0900159	1.04568	COA6
														-0.196342	0.0900478	1.04553	PGRMC1
														-0.225973	0.090082	1.04536	SLBP
														0.323817	0.0901086	1.04523	RNF207
														-0.332551	0.0901239	1.04516	EIF4A1P10
														1.86666	0.0901701	1.04494	AP001000.1
														-0.205313	0.0902538	1.04453	UBAC1
														-0.183278	0.0902799	1.04441	PRIM2
														2.16142	0.0904043	1.04381	SLC26A5
														-0.175522	0.0904349	1.04366	SAR1A
														-0.187911	0.090487	1.04341	RRP36
														-0.166307	0.0905313	1.0432	FAM49B
														-0.251934	0.0905565	1.04308	OST4
														-0.214357	0.0905902	1.04292	NUDT19
														-0.223935	0.0906312	1.04272	ITPA
														0.610783	0.0907067	1.04236	CD72
														0.235824	0.090713	1.04233	CLMN
														2.22112	0.0907674	1.04207	NRBF2P5
														-0.249777	0.0908657	1.0416	NFU1
														0.371984	0.0908727	1.04157	MAP3K14
														0.305335	0.0909609	1.04115	LINC00630
														-3.12913	0.0910854	1.04055	AC087241.3
														-0.188132	0.0911014	1.04048	ASF1A
														-0.228223	0.0911831	1.04009	TERF2IP
														0.242799	0.0911852	1.04008	DENND4C
														-0.160933	0.0912514	1.03976	RPE
														-0.187043	0.0912872	1.03959	VDAC3
														3.6479	0.091401	1.03905	RFESDP1
														0.30763	0.0914795	1.03868	RGS19
														-1.83362	0.0914969	1.03859	WFIKKN1
														1.8304	0.0915119	1.03852	RNU6-800P
														0.298742	0.0915276	1.03845	VWDE
														-0.196856	0.0916527	1.03785	BTBD10
														0.359805	0.0917141	1.03756	FAM189A1
														-0.265605	0.0918425	1.03696	RPRM
														-0.204431	0.0918445	1.03695	NUFIP1
														0.324757	0.0918558	1.03689	KLF4
														-0.214548	0.0918892	1.03674	PPID
														-0.239491	0.091891	1.03673	HERC5
														-2.35036	0.0921309	1.03559	QRFP
														-0.239255	0.0921668	1.03543	PRDX1
														-0.237248	0.0922534	1.03502	DGCR6L
														-0.577033	0.0922535	1.03502	TRIM60P18
														1.59631	0.0922835	1.03488	GRIK3
														0.243548	0.0923055	1.03477	MBNL3
														0.299773	0.0923135	1.03473	TMEM140
														0.308119	0.0923443	1.03459	PLCXD2
														-3.699	0.0924416	1.03413	RPS3AP24
														-3.699	0.0924416	1.03413	AC022748.2
														0.251205	0.0924686	1.03401	PHLPP2
														-0.21018	0.0924778	1.03396	SRPRB
														2.66958	0.0925873	1.03345	AC104452.1
														0.198753	0.0925941	1.03342	SUPT20H
														0.328275	0.0926051	1.03337	KIF21B
														-0.249278	0.0926057	1.03336	RPS14
														0.280708	0.0927171	1.03284	EGFR
														2.66188	0.0927425	1.03272	AC236972.3
														-2.1301	0.0927555	1.03266	NR2E3
														-0.277708	0.0927689	1.0326	TMEM14B
														0.51151	0.0929255	1.03187	SH3BP5-AS1
														2.67436	0.0929497	1.03175	AC010642.1
														-0.184585	0.0929983	1.03152	TMEM59
														3.81623	0.0930105	1.03147	AC096638.1
														3.81623	0.0930105	1.03147	AC007494.2
														-0.745859	0.0930224	1.03141	STMN2
														2.03044	0.0931559	1.03079	SNRK-AS1
														0.719051	0.0932043	1.03056	TSSK3
														-0.157926	0.0933209	1.03002	UBE2L3
														-0.405225	0.0934312	1.02951	AC026271.1
														-0.248038	0.0934348	1.02949	MICU2
														3.63321	0.0935351	1.02903	TTC29
														-0.211372	0.0936223	1.02862	SNRPD2
														-0.305368	0.0936238	1.02861	RPL39L
														3.63216	0.0936909	1.0283	RNU1-106P
														3.63216	0.0936909	1.0283	RPL30P11
														-0.159921	0.0937062	1.02823	GDI2
														-0.193702	0.0937439	1.02806	DNAJA2
														-0.259279	0.0937676	1.02795	RPS27A
														-0.168925	0.0937996	1.0278	HSP90AB1
														-0.253795	0.0940892	1.02646	SCAND1
														-3.09043	0.0941054	1.02639	AC025569.1
														0.245922	0.0941441	1.02621	ZNF621
														-0.21933	0.0941732	1.02607	MT-TN
														-2.01917	0.0941779	1.02605	AL359697.1
														3.61664	0.094233	1.0258	AP003062.1
														0.269484	0.0942467	1.02573	LONRF2
														0.304921	0.0942694	1.02563	MED26
														-0.240348	0.0943223	1.02539	SRI
														-0.196712	0.0944073	1.02499	ARL6IP5
														3.2048	0.0944181	1.02494	AL033527.2
														0.69228	0.094426	1.02491	AL117339.4
														-0.165682	0.0944653	1.02473	SNW1
														1.23326	0.094507	1.02454	AC012354.1
														-0.229367	0.0945265	1.02445	NOP10
														-0.257727	0.0946139	1.02405	MRPS23
														1.74445	0.0946544	1.02386	AC025627.1
														-0.356316	0.0947316	1.02351	LINC00623
														2.51318	0.0947712	1.02332	AL445623.2
														0.179395	0.0947839	1.02327	SDC3
														1.37387	0.0947964	1.02321	MAMDC2-AS1
														-0.232576	0.0948087	1.02315	PSMG1
														-0.306059	0.0948829	1.02281	FKBPL
														-0.197879	0.0949544	1.02248	ABCF2
														0.582917	0.0950205	1.02218	GABRE
														-0.295017	0.0950285	1.02215	RPL24P4
														-0.191836	0.0950897	1.02187	MRPL30
														0.28747	0.0951734	1.02148	PTPN21
														-0.25136	0.0951923	1.0214	NAA38
														0.247554	0.0952029	1.02135	ERN1
														0.766398	0.0952746	1.02102	AC106869.1
														-0.359094	0.0952858	1.02097	RAB32
														-0.196456	0.0953106	1.02086	ATF4
														0.173951	0.0953154	1.02084	DDX39B
														-3.10223	0.0954286	1.02032	AC027281.2
														0.91241	0.0954403	1.02027	AL137058.1
														-0.233647	0.0954489	1.02023	GTF2B
														-0.167822	0.0954629	1.02017	YWHAB
														-0.23901	0.0954691	1.02014	NDUFS7
														0.215692	0.095535	1.01984	KIAA0355
														0.401606	0.095557	1.01974	EML5
														-0.281053	0.0955947	1.01957	PFDN4
														-0.193117	0.0956135	1.01948	HNRNPH2
														-0.290747	0.0956339	1.01939	CENPW
														-0.218871	0.0956778	1.01919	TIMMDC1
														1.39422	0.095714	1.01902	AC018410.2
														-0.311001	0.0957441	1.01889	TMEM160
														-0.174366	0.0958175	1.01856	OAT
														1.29433	0.0958239	1.01853	SYT4
														0.269087	0.0959007	1.01818	STON2
														-0.272756	0.0959469	1.01797	ATP5MG
														1.53145	0.09604	1.01755	RAB11FIP1P1
														0.703178	0.0960927	1.01731	DLEU2L
														1.51869	0.0960938	1.0173	CSE1L-AS1
														2.18431	0.0961245	1.01717	COX11P1
														-0.187487	0.0961386	1.0171	FTL
														-0.28783	0.0961706	1.01696	UBE2F
														-0.239219	0.0962694	1.01651	SDF2
														-0.220114	0.0963226	1.01627	POLR2F
														-0.216016	0.0963343	1.01622	ZBTB17
														0.4229	0.0964165	1.01585	HFM1
														-0.212278	0.0964307	1.01578	NDUFA6
														-0.19576	0.0964601	1.01565	DNTTIP1
														-0.144377	0.0964927	1.01551	ETF1
														-0.189417	0.0964953	1.01549	HADHB
														-2.12759	0.0966441	1.01482	AC090286.2
														-0.223167	0.0967149	1.01451	NBDY
														-0.172634	0.0968161	1.01405	HDGF
														-0.230692	0.0968514	1.01389	RPL36
														0.278229	0.096899	1.01368	IGF1R
														-0.535722	0.0969155	1.01361	GOLGA7B
														-0.17318	0.0969567	1.01342	LEPROTL1
														0.291534	0.0970198	1.01314	KCTD11
														0.286306	0.0971151	1.01271	KCNC1
														3.85924	0.0971688	1.01247	LINC00628
														3.85924	0.0971688	1.01247	AL353718.1
														-3.1386	0.0971733	1.01245	AC067945.3
														-3.66667	0.09718	1.01242	LINC01979
														-0.239425	0.0972358	1.01217	GATD3A
														-0.768364	0.0972558	1.01208	S100A2
														-0.190617	0.0973018	1.01188	ATP6AP2
														0.234305	0.0973338	1.01174	ATP2B4
														-1.32553	0.097373	1.01156	AC090515.2
														0.395788	0.0973852	1.01151	IKZF4
														-0.242415	0.0975449	1.0108	ZCRB1
														0.969169	0.0975498	1.01077	COX20P1
														0.260033	0.0975526	1.01076	DNM1
														-0.203862	0.097696	1.01012	RPF2
														-0.187036	0.0977082	1.01007	MRPL16
														-0.21522	0.097872	1.00934	RNF11
														1.03585	0.0979001	1.00922	AC036108.3
														-0.269678	0.0979152	1.00915	C3orf14
														-0.329942	0.0979488	1.009	POLR3GL
														-0.216525	0.0979911	1.00881	MAGEF1
														2.31692	0.0980894	1.00838	MIR647
														-2.27046	0.0981108	1.00828	AC091965.4
														-0.247707	0.0981444	1.00813	RPL13A
														-0.274233	0.0981749	1.008	TPRN
														3.60128	0.0983045	1.00743	DEFB134
														1.37187	0.0983982	1.00701	AC010973.1
														-0.181084	0.0984187	1.00692	LITAF
														-0.228263	0.0984412	1.00682	MRPS33
														-0.209614	0.098618	1.00604	CYCS
														-0.205397	0.0986415	1.00594	RPL6
														0.299261	0.0986675	1.00583	PLBD2
														-0.157047	0.0987022	1.00567	UBA2
														0.365823	0.0988148	1.00518	AL157392.3
														-0.337214	0.0988834	1.00488	ZNF613
														-0.204286	0.0988897	1.00485	TCP1
														2.76582	0.0989138	1.00474	RF00019
														0.245955	0.0990593	1.0041	OGT
														-0.229688	0.0991324	1.00378	RPS2P46
														0.389773	0.0991515	1.0037	ZNF85
														0.550687	0.0991786	1.00358	AGGF1P2
														-1.57479	0.099353	1.00282	AC005962.1
														-0.182265	0.0993603	1.00279	ZNF3
														1.6379	0.0993744	1.00273	AC002064.2
														0.223639	0.0993816	1.00269	LINC02593
														-0.230047	0.0993978	1.00262	MGST1
														0.283446	0.0994124	1.00256	GARNL3
														-0.223042	0.0994161	1.00254	SMIM30
														1.98583	0.0994873	1.00223	WFDC3
														-0.199738	0.0994912	1.00222	MRPL39
														-0.212504	0.0995021	1.00217	DTYMK
														0.720675	0.0995817	1.00182	ACKR4
														2.12428	0.0995869	1.0018	SNRPGP2
														1.14859	0.0995869	1.0018	FAM238C
														-0.177126	0.0997016	1.0013	CAPZA2
														0.262312	0.0997131	1.00125	GLI3
														-0.231737	0.0997303	1.00117	TXNDC9
														-0.159757	0.099819	1.00079	TOMM70
														0.187645	0.0998246	1.00076	NEK6
														-0.20684	0.0998543	1.00063	SCCPDH
														0.176776	0.0999422	1.00025	YY1AP1
														-0.179138	0.10001	0.999958	ANP32A
														-0.164345	0.100059	0.999742	HSP90AA1
														-0.187207	0.100066	0.999713	RBM27
														0.237665	0.100082	0.999643	CHD7
														0.215909	0.100089	0.999612	SIPA1L2
														3.02813	0.100099	0.999571	TSPOAP1-AS1
														0.762622	0.100109	0.999529	ZNF321P
														-0.204358	0.100139	0.999397	AMZ2
														-0.175518	0.100159	0.999312	XRCC6
														0.518292	0.100171	0.999257	TTC3P1
														-0.231193	0.10027	0.998829	CCDC12
														0.217055	0.100381	0.99835	DNASE1
														0.478708	0.100388	0.998319	COL7A1
														2.6226	0.10039	0.998308	AL606760.2
														-0.211003	0.100427	0.998148	SLC25A5
														0.614355	0.100432	0.998127	IKZF3
														2.09423	0.100452	0.99804	AC073389.2
														1.12598	0.100549	0.997623	CARD14
														0.705687	0.100648	0.997196	AC008764.2
														0.592873	0.100816	0.996469	SH3RF2
														0.284514	0.100852	0.996315	ZDBF2
														0.553958	0.100862	0.996274	ST3GAL3
														-0.315466	0.10088	0.996194	FAM161B
														-3.08708	0.100925	0.996	RNU6-658P
														0.304191	0.100962	0.995841	ANKRD17
														-0.163365	0.100973	0.995793	PPP3R1
														-2.04908	0.10102	0.995594	AP000560.1
														-3.84645	0.101026	0.995566	MIR544B
														0.26503	0.101031	0.995545	FENDRR
														1.76969	0.101049	0.995467	AC013394.1
														-0.198422	0.101051	0.995458	PRKAG1
														0.946884	0.101066	0.995396	AC021106.3
														-0.201984	0.101108	0.995214	MRPS34
														-0.190188	0.101111	0.995203	ID3
														2.64504	0.101161	0.994989	KRT18P55
														0.201968	0.101164	0.994973	DUSP7
														-0.20984	0.101257	0.994576	GPR160
														-0.180699	0.101273	0.994508	MRPL28
														0.338978	0.101314	0.994331	LRP1B
														0.283006	0.101336	0.994237	NCOR2
														-0.201095	0.101345	0.994199	RWDD2B
														0.547766	0.101362	0.994124	AC107918.4
														0.285772	0.101431	0.99383	CECR2
														-0.200265	0.10149	0.993578	SUMO2
														-1.07456	0.101541	0.99336	GBP2
														-0.16594	0.101543	0.993349	POLR2D
														-2.23461	0.101553	0.993308	AL450270.1
														-0.165144	0.101558	0.993285	PGM1
														-0.277423	0.101612	0.993055	SEM1
														-0.314702	0.101619	0.993024	ZNF225
														-0.22985	0.101635	0.992956	OSTC
														0.460047	0.101752	0.992455	PRAG1
														-0.92767	0.101801	0.992246	TKTL1
														0.288305	0.101828	0.992134	SLC38A7
														-0.214004	0.101875	0.991934	MRPL57
														-0.26	0.101922	0.991734	C1D
														0.289424	0.101969	0.991531	ZNF462
														-2.09593	0.102032	0.991262	RHOT1P3
														0.27922	0.102106	0.99095	ZZEF1
														1.67981	0.102145	0.990784	DINOL
														-0.443535	0.1022	0.990551	AC098614.1
														-0.232945	0.102221	0.99046	MRPL21
														0.82894	0.102226	0.990439	AGAP13P
														-0.821832	0.102275	0.990232	KC877982.1
														-0.498885	0.102388	0.989751	PAQR9
														3.04021	0.102435	0.989551	AC011472.4
														-0.239318	0.102528	0.989159	PFDN5
														1.57186	0.102618	0.988775	AL136309.2
														-0.424779	0.102647	0.988653	VKORC1
														0.858953	0.102803	0.987995	AL160286.1
														1.18182	0.102844	0.98782	ERVH48-1
														0.912979	0.102933	0.987444	RF00017
														-0.203272	0.103045	0.986971	BPNT1
														-0.186071	0.103113	0.986686	CAAP1
														-3.23383	0.103154	0.986516	AL022313.2
														-0.181577	0.103176	0.986423	SAMM50
														0.908841	0.103315	0.985836	AC016582.2
														-0.231153	0.103382	0.985556	SSBP1
														-0.161573	0.103386	0.98554	MARCKS
														-0.261721	0.103479	0.98515	DPY30
														-0.201933	0.103514	0.985002	RPLP0
														0.616147	0.103593	0.984671	SEMA5B
														-4.0565	0.103648	0.984439	AC099670.3
														0.360609	0.103656	0.984406	SLC6A17
														0.710262	0.103667	0.984361	AP003469.4
														-3.093	0.103707	0.98419	C12orf42
														-0.297521	0.103747	0.984022	MRPL54
														-0.176122	0.103769	0.983932	ENSA
														3.01632	0.103795	0.983824	SEPT10P1
														-0.605937	0.103837	0.983647	RPL24P8
														-0.229205	0.103895	0.983407	TFB2M
														-0.865459	0.104024	0.982866	AC000123.1
														-0.23667	0.10404	0.9828	PIN4
														1.81549	0.104091	0.982585	MTND1P8
														0.213728	0.104159	0.982302	JRK
														-0.212249	0.104267	0.981852	EIF3M
														-0.720071	0.104343	0.981538	AL035701.1
														-0.300709	0.104349	0.981513	ZNF688
														-0.269784	0.104392	0.981332	RPS12
														2.556	0.104408	0.981266	PHBP4
														-0.857922	0.104577	0.980565	AC046185.2
														0.260679	0.104624	0.980369	NOD1
														0.287339	0.104676	0.980151	UVSSA
														0.297062	0.104681	0.980134	NR2C2
														0.263618	0.104715	0.979992	AC012360.3
														0.244856	0.104828	0.979523	DTX3L
														-2.05664	0.104887	0.979278	AL355297.3
														-0.243688	0.104933	0.97909	CHCHD1
														1.17216	0.104991	0.978848	AC015971.1
														0.475913	0.104994	0.978837	FAM53A
														-0.990562	0.10501	0.97877	NR2E1
														0.214414	0.105012	0.978762	TUBGCP4
														-0.206811	0.10505	0.978603	UQCRH
														0.270994	0.10507	0.978523	CELSR3
														-0.18165	0.105158	0.978159	LAPTM4B
														-0.243163	0.105279	0.977657	MAGEA6
														0.224978	0.10531	0.977532	NBEAL2
														1.26168	0.105332	0.97744	AC021188.1
														-0.194208	0.105425	0.977056	NDUFB4
														-0.227226	0.105436	0.977009	LLPH
														-0.211054	0.105501	0.976744	ATP5PB
														1.45602	0.105713	0.975872	CORT
														0.310183	0.105715	0.975862	UTRN
														0.181994	0.105724	0.975825	RBL2
														0.656888	0.105747	0.975731	ZNF331
														-0.208258	0.105792	0.975547	SRSF2
														4.02817	0.105814	0.975455	Z69720.2
														-0.235826	0.105828	0.9754	ZFAND2B
														1.81779	0.105895	0.975124	AC008403.3
														-0.252346	0.106004	0.974676	CRIPT
														-1.38472	0.106027	0.974585	C9orf139
														-0.192948	0.106034	0.974556	CKS2
														0.324772	0.106074	0.974392	PURPL
														0.714073	0.106193	0.973906	SLC22A4
														-2.01357	0.106224	0.973778	PHEX-AS1
														-0.262835	0.106354	0.973247	C1GALT1C1
														-0.344272	0.106367	0.973193	CNPY2
														0.188554	0.106385	0.973122	HPS3
														0.25858	0.106534	0.972512	UBE4A
														-3.078	0.106606	0.972219	RHOJ
														-1.5887	0.106616	0.972179	AC009716.1
														0.719912	0.106626	0.972135	MIR3685
														-0.210744	0.106642	0.972072	DXO
														0.260362	0.106744	0.971655	DAAM2
														-0.607404	0.106813	0.971375	SHC4
														-0.980525	0.107062	0.970364	AP000880.1
														-0.187384	0.107148	0.970015	DCAF13
														0.424925	0.107316	0.969335	MRPL38
														2.52448	0.107353	0.969185	AC026954.1
														0.775979	0.107365	0.969139	AXL
														-0.184141	0.107425	0.968894	MRPL17
														-0.154178	0.107429	0.968879	HERPUD1
														2.20626	0.107484	0.968655	GAL3ST2
														0.237862	0.107486	0.968649	ADCY1
														-0.255846	0.10749	0.968633	RPL7
														0.236591	0.107529	0.968475	GAREM2
														-0.142479	0.107595	0.968207	PGD
														-0.193919	0.107597	0.968199	FRAT2
														-0.372408	0.107609	0.968152	TRPV4
														0.240594	0.107641	0.96802	KIF5A
														-0.248264	0.107709	0.967748	UQCRQ
														-0.2498	0.107726	0.967678	TATDN1
														-0.748019	0.107771	0.967497	LINC00629
														-0.193175	0.107912	0.966932	TSPAN6
														1.72712	0.108145	0.965995	AL583856.2
														1.3305	0.10817	0.965892	WIF1
														-0.189296	0.108349	0.965177	MCRS1
														0.191374	0.108395	0.964989	GIGYF1
														-0.249131	0.108465	0.964711	NME7
														3.05233	0.108471	0.964686	AC127526.3
														0.251671	0.108477	0.964661	RAD54B
														2.20412	0.108586	0.964226	AC138409.1
														0.296506	0.108621	0.964087	WNK1
														-0.164976	0.108634	0.964035	CCT3
														-0.201396	0.108642	0.964002	GLOD4
														1.15628	0.108868	0.9631	AL645608.8
														1.52005	0.108902	0.962962	AL354861.3
														0.192632	0.108936	0.962828	TBC1D16
														-0.572312	0.108946	0.962788	TMEM229A
														-0.225765	0.109009	0.962537	ARF5
														-0.2056	0.109051	0.96237	SURF6
														0.283106	0.109061	0.96233	ADGRV1
														-0.250049	0.109077	0.962269	TTI2
														-0.189561	0.109121	0.962093	SBDS
														-0.174534	0.109197	0.961791	PSMC1
														-0.245865	0.109238	0.961628	DCXR
														0.284732	0.109245	0.961597	SORL1
														0.261129	0.109266	0.961514	ADCY9
														-0.199459	0.109298	0.961386	MYL6B
														-0.187663	0.109308	0.961347	ERI1
														1.1857	0.109356	0.961159	AC073210.1
														3.05238	0.109395	0.961003	RF00017
														3.05238	0.109395	0.961003	AL133499.1
														0.241074	0.10947	0.960705	POLR1A
														2.29432	0.109545	0.960407	AL355578.1
														-0.203982	0.109576	0.960285	UXS1
														0.1932	0.109597	0.9602	TYK2
														3.18488	0.109607	0.96016	AL049757.1
														2.58755	0.109611	0.960144	RPL12P7
														0.251791	0.109636	0.960048	RFX7
														0.400821	0.10974	0.959634	BSN
														-0.200624	0.109801	0.959394	C9orf78
														0.301839	0.109802	0.959389	KAT6A
														-0.209203	0.109805	0.959378	RPL4
														0.470407	0.109841	0.959236	ATP2A1
														2.05597	0.109895	0.959023	AC116049.1
														-0.238005	0.109923	0.958912	CHKA
														-0.196158	0.110047	0.958423	HMGN1
														-0.243167	0.110071	0.958329	TMEM45A
														1.80728	0.110154	0.958	AC011676.1
														-0.825315	0.110212	0.957773	SLC2A14
														1.82333	0.11027	0.957544	AL158166.1
														-0.227532	0.110286	0.957481	MRPS9
														0.23229	0.110341	0.957265	ZNF275
														0.655037	0.110364	0.957173	CCDC144CP
														-0.169536	0.110484	0.9567	SUPV3L1
														0.348115	0.110565	0.956381	ANKRD36
														-0.166044	0.110588	0.956291	CCT5
														-0.195159	0.11077	0.955579	RAN
														0.28026	0.110804	0.955445	ZNF609
														0.158617	0.110889	0.955112	ATF6B
														-0.22888	0.110894	0.95509	MRPL11
														2.57911	0.110952	0.954864	CSF1R
														0.534114	0.110978	0.954763	TSIX
														2.71876	0.110987	0.954728	CELA2B
														0.409428	0.110999	0.954682	ALG1L6P
														-0.18479	0.111064	0.954426	NAP1L1
														-3.72025	0.111123	0.954196	RPL37AP8
														-3.72025	0.111123	0.954196	MIR3663
														-0.209811	0.111139	0.954134	RPL35
														0.170413	0.111157	0.954064	NLGN2
														-0.232837	0.111181	0.95397	PFDN2
														-0.152973	0.111206	0.953871	COG2
														0.296781	0.11124	0.953739	LRP1
														0.302405	0.111262	0.953652	SLC7A6
														-0.170365	0.111283	0.95357	HEATR3
														0.763283	0.111357	0.953282	AC012368.1
														0.203176	0.111386	0.953169	ABL1
														-0.201621	0.111444	0.952945	CLNS1A
														-0.213122	0.11148	0.952803	MNAT1
														0.305848	0.111496	0.95274	HIVEP2
														-0.228336	0.111497	0.952737	NAA10
														1.03706	0.111664	0.952087	AC060780.2
														0.267234	0.111883	0.951237	SEMA6C
														-0.175841	0.11194	0.951015	CFAP36
														0.864365	0.111952	0.950969	ASS1P12
														3.00468	0.111959	0.95094	ITIH3
														0.221676	0.11207	0.950511	ADCYAP1R1
														-0.385144	0.11207	0.950511	RPS3AP26
														-0.203627	0.112075	0.95049	QPRT
														0.257336	0.112094	0.950417	RAB24
														-0.226814	0.112112	0.950348	CUTC
														0.254597	0.11213	0.950277	PDE5A
														0.216634	0.112136	0.950255	SNTB2
														-0.210392	0.112139	0.950244	RALB
														-0.630206	0.112239	0.949856	UCN
														1.06759	0.112441	0.949074	WDR11-AS1
														0.26149	0.112442	0.949072	ERVK13-1
														-3.20119	0.112446	0.949056	AC008147.2
														0.457785	0.11245	0.949042	AC112484.1
														0.223932	0.112492	0.948879	ITSN2
														3.15082	0.112514	0.948792	AC022028.2
														-0.191691	0.112547	0.948665	MOCS2
														-0.203052	0.112564	0.948601	PRTFDC1
														-0.195601	0.112612	0.948414	MTERF4
														-0.208326	0.112618	0.948392	C20orf27
														0.292688	0.112653	0.948258	MACF1
														0.66703	0.11266	0.948232	LRRC63
														1.99608	0.112672	0.948184	ARPC4-TTLL3
														-0.193468	0.112673	0.948181	SPC24
														1.2852	0.112675	0.948173	AC046130.2
														-0.257534	0.112792	0.947722	ZNF428
														-0.172873	0.11284	0.947536	HNRNPC
														-0.201625	0.11288	0.947381	ATP5PD
														-0.170849	0.112897	0.947319	YWHAQ
														0.312869	0.112908	0.947275	BTN2A3P
														0.17801	0.112917	0.947239	ARNT2
														-0.24806	0.112923	0.947218	MRPS36
														1.13842	0.11294	0.947154	CFAP73
														3.00464	0.112965	0.947058	TMEM88B
														2.02374	0.112977	0.947011	COL10A1
														-0.169301	0.112988	0.946969	TPMT
														0.539705	0.113073	0.94664	AC099778.1
														-0.198197	0.113123	0.946449	ERCC8
														-0.206473	0.113158	0.946315	PCNA
														0.238569	0.113233	0.946026	BCL9
														-0.175799	0.113271	0.945882	STX18
														0.246358	0.113294	0.945794	DMXL1
														0.33621	0.11333	0.945656	WDPCP
														-0.168379	0.11338	0.945462	AURKA
														0.232296	0.113454	0.945179	ZSWIM5
														-0.197529	0.113481	0.945077	DRG1
														0.450446	0.113484	0.945064	AC110285.2
														0.294816	0.113503	0.944991	ZNF532
														-0.159714	0.113507	0.944977	DNTTIP2
														-0.367255	0.113537	0.944864	COMMD3
														-0.182032	0.113555	0.944795	MRPS11
														-0.210446	0.113641	0.944463	ANP32B
														0.293307	0.113823	0.943771	MYO5A
														-0.222315	0.113826	0.94376	ODC1
														-0.164885	0.113944	0.943308	RNF114
														-0.380479	0.113949	0.943288	MAP3K8
														-0.204825	0.114006	0.943074	RCN1
														-0.862754	0.114058	0.942873	AC145285.2
														0.243904	0.114114	0.94266	ADAT1
														-0.223351	0.11425	0.942143	PDRG1
														-0.187719	0.114268	0.942077	COPS8
														-0.305641	0.114294	0.941976	PMS2P1
														-0.228701	0.114342	0.941795	EGLN3
														0.208443	0.114367	0.941701	TTI1
														-3.76153	0.114437	0.941434	TG
														-0.466184	0.114452	0.941375	AL603750.1
														2.10201	0.114458	0.941354	AC074143.1
														0.29774	0.114467	0.941321	ERMAP
														0.385846	0.114534	0.941065	MYRIP
														-0.207786	0.114536	0.941057	RPL32
														-3.69953	0.1146	0.940816	AL096678.1
														-0.237235	0.114609	0.940782	CA5B
														-0.207278	0.11468	0.940512	ELOC
														2.90699	0.114709	0.940403	AL512506.3
														1.35497	0.114712	0.940392	AP001029.1
														-0.162939	0.114717	0.940372	PSMC2
														-0.202814	0.114731	0.940319	DTD2
														-0.68215	0.114802	0.94005	KLF14
														-0.224898	0.114815	0.94	NDC80
														1.34328	0.114832	0.939935	AC007610.4
														0.260997	0.114938	0.939535	VDR
														0.859952	0.114984	0.939363	NUTM2A
														-0.184916	0.114999	0.939307	TXNRD3
														-0.583159	0.115001	0.939299	CLDN7
														1.82505	0.115057	0.939085	AL359313.1
														0.49637	0.115088	0.93897	MROH6
														0.197051	0.115118	0.938858	DGKE
														-0.501206	0.115192	0.938579	HMGN1P38
														-0.148394	0.115202	0.93854	PPIL4
														0.34767	0.11526	0.93832	MAML2
														0.618221	0.115311	0.938131	AC118344.1
														0.28786	0.115332	0.938049	AKAP13
														1.48561	0.115341	0.938018	AC009053.2
														0.242345	0.115389	0.937835	CIT
														0.317106	0.115437	0.937656	CHST9
														0.273713	0.115542	0.937258	DGKZP1
														-0.164199	0.115564	0.937176	ANAPC7
														-0.196065	0.115642	0.936885	TARSL2
														0.673973	0.115651	0.936852	SRGAP2D
														-0.187312	0.115652	0.936847	RPL15
														-2.57942	0.115691	0.936699	CYP4F35P
														-0.288182	0.115704	0.93665	PIGB
														-0.178662	0.11573	0.936552	TAGLN2
														1.48807	0.115773	0.936394	AL356801.1
														-0.265668	0.115902	0.935911	NDUFAF2
														0.173869	0.115918	0.935848	RAB11FIP4
														-0.219059	0.115962	0.935683	PUS3
														-0.185829	0.116007	0.935517	TUBA1A
														0.300006	0.116073	0.93527	KMT2C
														-0.181678	0.116126	0.93507	DARS
														0.353173	0.116144	0.935004	YJEFN3
														-0.215257	0.116145	0.934999	ATP6V0E1
														-0.174021	0.116169	0.934912	CFL2
														-0.181503	0.116172	0.9349	MRFAP1
														2.53236	0.116183	0.934859	AC090136.3
														2.53236	0.116183	0.934859	SAMD12-AS1
														0.855219	0.116199	0.934799	DGKG
														1.63592	0.116204	0.934778	AC090948.1
														0.230444	0.116312	0.934377	TBC1D5
														0.733594	0.116392	0.934078	ELF3-AS1
														2.53118	0.116402	0.934038	AL590705.2
														-0.182019	0.116439	0.933901	ATP6V1E1
														0.289124	0.116614	0.933248	LSAMP
														0.276445	0.11662	0.933227	MYSM1
														-0.190398	0.116697	0.93294	OMA1
														-0.960776	0.116752	0.932736	NTS
														0.204904	0.116796	0.932572	ZNF678
														-0.195831	0.116799	0.932562	SRP9
														1.45934	0.11683	0.932444	AL133230.1
														0.255312	0.11694	0.932036	FRS2
														-0.28175	0.116946	0.932013	TLCD1
														0.236314	0.116971	0.93192	PIKFYVE
														0.192287	0.117077	0.931529	SLC25A37
														-3.48225	0.117086	0.931494	ZIC4
														-0.190216	0.117117	0.931379	FUNDC2
														0.625634	0.117119	0.931372	AC012123.1
														1.19165	0.117269	0.930815	AL031600.1
														-3.06191	0.11734	0.930555	NPIPA2
														0.30202	0.117344	0.930538	GNL3L
														-0.155275	0.117354	0.930502	CHP1
														-0.203727	0.117384	0.930391	PIN1
														-0.192814	0.117398	0.93034	SELENOF
														0.488951	0.117427	0.930231	WASH5P
														1.33483	0.117433	0.930211	RN7SL262P
														0.669212	0.117574	0.929689	POLR2J2
														-3.50531	0.117584	0.929651	AC087639.2
														0.200075	0.117609	0.929558	NEDD4
														-0.204414	0.117612	0.929549	CNPY3
														-0.1888	0.117698	0.92923	CNOT11
														-1.61579	0.117712	0.929178	AL158163.2
														-3.01856	0.117779	0.928932	HBA1
														0.225163	0.117785	0.928911	SLITRK5
														-0.211874	0.117806	0.928833	RFC4
														-0.196825	0.117828	0.928753	CHEK2
														-0.228553	0.117836	0.928724	PFDN6
														-0.206783	0.117836	0.928722	TXN2
														0.262298	0.117844	0.928691	ARHGEF11
														0.653938	0.117871	0.928591	TMPPE
														0.279168	0.117912	0.928442	AL161891.1
														0.248186	0.117936	0.928354	DDHD1
														-0.231511	0.117945	0.928322	BNIP1
														0.628741	0.118005	0.928101	ARHGAP8
														3.66524	0.118072	0.927853	NUP210P3
														3.66524	0.118072	0.927853	Z97055.1
														3.66488	0.118134	0.927627	AC025180.1
														-0.188826	0.118142	0.927597	E2F5
														0.394409	0.118196	0.927397	MOB3C
														0.31682	0.118224	0.927296	AGAP4
														-0.424871	0.118245	0.927218	IMMP2L
														-0.205559	0.118258	0.927168	EAPP
														0.489413	0.118313	0.926967	SARS2
														-1.12928	0.118357	0.926805	AC068700.1
														-1.36085	0.118399	0.926653	AL732292.2
														-0.165385	0.118438	0.926509	PPP1CC
														-0.182376	0.118446	0.926479	LAP3
														0.224889	0.118557	0.926074	AGAP6
														-0.211324	0.118587	0.925963	TXNL1
														-0.177035	0.118661	0.92569	ABHD10
														-0.199439	0.118826	0.925087	CAMLG
														-0.219903	0.118847	0.925013	DUSP12
														-0.166874	0.118855	0.924982	ANXA2
														-0.185569	0.118951	0.924631	FAM32A
														0.222783	0.118984	0.92451	ATP9A
														0.91401	0.119004	0.924437	ACRV1
														-0.181206	0.119009	0.92442	PRDX2
														-2.94307	0.119015	0.9244	AL162151.2
														1.50264	0.119045	0.924287	AC004830.1
														-0.614944	0.119102	0.92408	RPS7P10
														0.765643	0.119135	0.923959	GAS5-AS1
														-3.49625	0.119158	0.923877	SNORA35B
														-0.152827	0.119216	0.923666	TARS
														0.372225	0.119243	0.923567	ABCC9
														0.265376	0.119257	0.923518	SH3RF3
														0.298117	0.119271	0.923465	NAV2
														-0.170927	0.119284	0.923417	CNOT8
														0.168095	0.119338	0.92322	RIMKLB
														-0.200843	0.119348	0.923184	PDLIM1
														0.249118	0.119365	0.923122	PLEKHM1
														-0.434887	0.11941	0.92296	TUBBP1
														-0.166257	0.119423	0.922911	UBE2D3
														-0.166086	0.119478	0.922712	LZIC
														-0.413203	0.119496	0.922646	AC073861.1
														-0.172388	0.119542	0.922479	PPIL1
														-0.297093	0.119555	0.92243	CDK5
														3.20777	0.119641	0.922119	RPL21P43
														3.20777	0.119641	0.922119	DIO2-AS1
														0.392723	0.119649	0.922092	ACER2
														0.242907	0.119719	0.921836	SMIM10L2A
														0.204663	0.119731	0.921795	NBPF9
														0.280619	0.119733	0.921787	ITPR2
														-0.716428	0.119851	0.921357	AC004556.1
														-2.94309	0.119862	0.921319	AC012213.2
														-0.223702	0.119886	0.921232	H3F3AP4
														-0.145017	0.119922	0.9211	PSMD12
														-0.215154	0.120008	0.920789	BARX2
														-3.4914	0.120032	0.920702	RPL21P116
														0.293767	0.12013	0.920349	MED1
														0.202049	0.120162	0.920233	ZNF789
														-0.21377	0.12019	0.920132	CDC25C
														1.58803	0.120261	0.919874	DANT2
														0.790948	0.120327	0.919636	AL132780.1
														-0.165745	0.120354	0.919539	ACTR3
														0.326625	0.120359	0.91952	ZNF792
														-0.232701	0.120366	0.919498	SNAPC5
														1.47103	0.12038	0.919446	AL445309.1
														1.56947	0.120403	0.919361	LINC02188
														-0.232378	0.120436	0.919243	SAC3D1
														1.45177	0.120567	0.918772	TAC4
														-0.195666	0.120588	0.918697	BRIX1
														-0.236193	0.120592	0.918682	PTS
														0.312894	0.120598	0.918661	INCA1
														-1.36303	0.120657	0.918448	MATR3
														-0.176944	0.120887	0.91762	LDHA
														3.66463	0.120947	0.917404	INHBA-AS1
														-2.93654	0.120948	0.9174	AC090241.3
														0.239453	0.120958	0.917366	CRTC3
														0.293941	0.120963	0.917349	SIPA1L3
														-0.168984	0.120977	0.917296	SNX6
														-2.14246	0.120992	0.917244	NRADDP
														-0.160655	0.121143	0.916703	ATP6V0D1
														-3.67778	0.121145	0.916694	AC106800.2
														-3.67778	0.121145	0.916694	AC146507.2
														0.523711	0.121187	0.916544	IGSF10
														-0.173615	0.121237	0.916365	FAM220A
														-0.168782	0.1213	0.916138	MRFAP1L1
														-0.188338	0.121303	0.916129	BNIP3
														0.21046	0.121406	0.915758	LIFR
														-0.151256	0.121423	0.915701	IK
[truncated: 27,483 more rows]

## Sheet: Figure 2
Figure 2c						Figure 2d				Figure 2e			Figure 2f								Figure 2g			Figure 2i
UCNPs-PEI XRD						Size	UCNPs	UCNPs-PEI		UCNPs	UCNPs-PEI		PEI		UCNPs		UCNPs-PEI				Wavelength	Fluorescence		N/P ratio	0	10	20	30	40
2θ (degree)	Intensity		2θ (degree)	Intensity		0.4	0	0		-12.4	5.05		Wavenumber (cm-1)	Transmittance	Wavenumber (cm-1)	Transmittance	Wavenumber (cm-1)	Transmittance			300	0.839		Transfection efficiency (%)	0	28.3	46.6	73.68	75.39
5	14950		17.204	70		0.463	0	0		-13.4	5.72		399.692	0	399.692	0	399.692	0			300.2	0.974			0	29.68	46.73	72.41	71.63
5.02	15300		30.063	80		0.536	0	0		-13.4	7.88		400.174	91.92	400.174	19.1328	400.174	6.63175			300.4	0.966			0	31.95	51.33	75.04	70.66
5.04	16083.3		30.785	90		0.621	0	0					400.656	92.2909	400.656	18.8316	400.656	6.20347			300.6	0.985
5.06	15700		34.826	18		0.719	0	0					401.138	92.7028	401.138	18.4753	401.138	5.58773			300.8	0.802
5.08	15850		35.876	10		0.833	0	0					401.62	93.0714	401.62	18.1804	401.62	5.08629			301	0.886		Figure 2l
5.1	16116.7		39.672	35		0.965	0	0					402.102	93.311	402.102	18.033	402.102	4.91972			301.2	0.714		Days	0	1	3	5	7	10
5.12	15683.3		43.494	100		1.12	0	0					402.584	93.3807	402.584	18.0485	402.584	5.12644			301.4	0.748		Relative Tet3 mRNA level	0.96782	0.74017	0.16533	0.15643	0.44601	0.80639
5.14	15250		46.61	20		1.29	0	0					403.067	93.3071	403.067	18.1691	403.067	5.55905			301.6	0.799			1.09158	0.78686	0.20995	0.25817	0.33714	0.91835
5.16	16016.7		52.036	20		1.5	0	0					403.549	93.1669	403.549	18.2996	403.549	5.9774			301.8	0.76			0.98785	0.86485	0.25917	0.23881	0.41379	0.75911
5.18	16250		53.277	45		1.74	0	0					404.031	93.0478	404.031	18.3584	404.031	6.17726			302	0.998
5.2	15800		53.75	75		2.01	0	0					404.513	93.008	404.513	18.3157	404.513	6.08482			302.2	0.947
5.22	15766.7		55.186	14		2.33	0	0					404.995	93.0532	404.995	18.2041	404.995	5.78527			302.4	0.799
5.24	15666.7		61.119	12		2.7	0	0					405.477	93.1369	405.477	18.1004	405.477	5.47849			302.6	0.856		Figure 2h
5.26	15633.3		62.351	12		3.12	0	0					405.959	93.1881	405.959	18.0812	405.959	5.36961			302.8	0.947
5.28	15850		63.734	6		3.62	0	0					406.442	93.1555	406.442	18.1737	406.442	5.54382			303	0.934
5.3	16300		64.127	6		4.19	0	0					406.924	93.0407	406.924	18.3371	406.924	5.91385			303.2	0.918
5.32	15716.7		65.236	6		4.85	0	0					407.406	92.895	407.406	18.4885	407.406	6.2816			303.4	0.917
5.34	16116.7		69.288	6		5.61	0	0					407.888	92.7845	407.888	18.5549	407.888	6.46449			303.6	0.798
5.36	15783.3		71.028	18		6.5	0	0					408.37	92.7512	408.37	18.5124	408.37	6.39489			303.8	0.783
5.38	16316.7		72.222	12		7.53	0	0					408.852	92.7901	408.852	18.3974	408.852	6.15055			304	0.739
5.4	15233.3		77.101	6		8.72	0	0					409.334	92.8513	409.334	18.2876	409.334	5.91022			304.2	0.884
5.42	15250		77.472	20		10.1	0	0					409.817	92.8662	409.817	18.26	409.817	5.85405			304.4	0.873
5.44	15666.7		78.999	6		11.7	0	0					410.299	92.7881	410.299	18.3454	410.299	6.05372			304.6	0.845
5.46	16650		81.17	6		13.5	0	0					410.781	92.6212	410.781	18.5101	410.781	6.42719			304.8	0.673
5.48	16416.7		84.648	8		15.7	0	0					411.263	92.4154	411.263	18.6784	411.263	6.79335			305	0.678
5.5	15950		85.292	10		18.2	0	0					411.745	92.235	411.745	18.7792	411.745	6.98412			305.2	0.756
5.52	15916.7		86.327	18		21	0	0					412.227	92.1222	412.227	18.7836	412.227	6.93759			305.4	0.746
5.54	15416.7		86.615	30		24.4	0	0					412.709	92.0774	412.709	18.7181	412.709	6.72694			305.6	1.012
5.56	16000		87.099	18		28.2	0	0					413.191	92.0611	413.191	18.6482	413.191	6.52013			305.8	0.964
5.58	16083.3					32.7	0	0					413.674	92.0172	413.674	18.6419	413.674	6.48664			306	0.721
5.6	16433.3					37.8	0	0					414.156	91.9069	414.156	18.7302	414.156	6.69869			306.2	0.668
5.62	15750					43.8	3.94	0					414.638	91.7319	414.638	18.8908	414.638	7.09213			306.4	0.687
5.64	15383.3					50.7	14.1	1.16					415.12	91.5291	415.12	19.0666	415.12	7.51232			306.6	0.563
5.66	15150					58.8	22	8.04					415.602	91.3472	415.602	19.2015	415.602	7.80298			306.8	0.621		Figure 2j
5.68	15733.3					68.1	21.6	19.2					416.084	91.2202	416.084	19.2699	416.084	7.87915			307	0.614
5.7	15366.7					78.8	16.3	24.1					416.566	91.1495	416.566	19.2917	416.566	7.76369			307.2	0.689
5.72	14916.7					91.3	10.3	19.9					417.048	91.095	417.048	19.3335	417.048	7.59551			307.4	0.595
5.74	16300					106	5.85	13					417.531	90.978	417.531	19.4894	417.531	7.60259			307.6	0.68
5.76	16533.3					122	3.06	7.37					418.013	90.7193	418.013	19.8223	418.013	7.99028			307.8	0.67
5.78	15883.3					142	1.51	3.79					418.495	90.3265	418.495	20.27	418.495	8.72819			308	0.627
5.8	14983.3					164	0.723	1.83					418.977	89.9503	418.977	20.6294	418.977	9.44961			308.2	0.64
5.82	15100					190	0.345	0.861					419.459	89.7774	419.459	20.7187	419.459	9.74564			308.4	0.632
5.84	15583.3					220	0.168	0.404					419.941	89.8613	419.941	20.5405	419.941	9.54895			308.6	0.755
5.86	14816.7					255	0.0859	0.192					420.423	90.109	420.423	20.2426	420.423	9.11582			308.8	0.659
5.88	14733.3					295	0.0435	0.0873					420.906	90.3822	420.906	19.984	420.906	8.76109			309	0.736
5.9	16066.7					342	0.0203	0.0344					421.388	90.5751	421.388	19.8577	421.388	8.67641			309.2	0.782
5.92	15516.7					396	0.00838	0.0108					421.87	90.6424	421.87	19.8766	421.87	8.8852			309.4	0.676
5.94	14900					459	0.00285	0.00225					422.352	90.5973	422.352	19.9923	422.352	9.27567			309.6	0.931
5.96	15283.3					531	0.000701	0.000212					422.834	90.494	422.834	20.1265	422.834	9.67141			309.8	0.898
5.98	15033.3					615	8.93e-05	0					423.316	90.4009	423.316	20.2087	423.316	9.91719			310	0.79
6	15633.3					712	0	0					423.798	90.3692	423.798	20.2072	423.798	9.95179			310.2	0.829
6.02	14416.7					825	0	0					424.281	90.409	424.281	20.1436	424.281	9.83877			310.4	0.721
6.04	16150					955	0	0					424.763	90.4868	424.763	20.078	424.763	9.73052			310.6	0.928
6.06	15666.7					1110	0	0					425.245	90.5459	425.245	20.0714	425.245	9.7751			310.8	0.891
6.08	15466.7					1280	0	0					425.727	90.5436	425.727	20.1462	425.727	10.023			311	0.767
6.1	15583.3					1480	0	0					426.209	90.4763	426.209	20.2742	426.209	10.4007			311.2	0.745
6.12	15566.7					1720	0	0					426.691	90.376	426.691	20.3985	426.691	10.7665			311.4	0.715
6.14	15533.3					1990	0	0					427.173	90.2871	427.173	20.4696	427.173	10.9986			311.6	0.744
6.16	14483.3					2300	0	0					427.656	90.2398	427.656	20.4715	427.656	11.0576			311.8	0.666
6.18	15550					2670	0	0					428.138	90.2349	428.138	20.428	428.138	11.001			312	0.689
6.2	14683.3					3090	0	0					428.62	90.2449	428.62	20.3891	428.62	10.9485			312.2	0.67
6.22	15450					3580	0	0					429.102	90.2291	429.102	20.4039	429.102	11.0196			312.4	0.596
6.24	15183.3					4150	0	0					429.584	90.1566	429.584	20.4937	429.584	11.2666			312.6	0.582
6.26	14433.3					4800	0	0					430.066	90.0258	430.066	20.638	430.066	11.6431			312.8	0.722
6.28	16033.3					5560	0	0					430.548	89.867	430.548	20.7868	430.548	12.0304			313	0.893
6.3	15466.7					6440	0	0					431.031	89.725	431.031	20.8894	431.031	12.3077			313.2	0.739
6.32	15050					7460	0	0					431.513	89.6346	431.513	20.9245	431.513	12.4224			313.4	0.706
6.34	15333.3					8630	0	0					431.995	89.6019	431.995	20.9115	431.995	12.4184			313.6	0.876
6.36	15383.3												432.477	89.6019	432.477	20.8986	432.477	12.409			313.8	0.888
6.38	15333.3												432.959	89.5941	432.959	20.9347	432.959	12.5104			314	0.793
6.4	14766.7												433.441	89.5454	433.441	21.0406	433.441	12.7748			314.2	0.741
6.42	14883.3												433.923	89.449	433.923	21.1976	433.923	13.1625			314.4	0.598
6.44	15450												434.406	89.3266	434.406	21.3595	434.406	13.568			314.6	0.631
6.46	14966.7												434.888	89.2153	434.888	21.4787	434.888	13.8813			314.8	0.774
6.48	14583.3												435.37	89.1466	435.37	21.5334	435.37	14.0505			315	0.86
6.5	15766.7												435.852	89.1287	435.852	21.5399	435.852	14.1123			315.2	0.709
6.52	15450												436.334	89.1414	436.334	21.5444	436.334	14.1715			315.4	0.74
6.54	15116.7												436.816	89.149	436.816	21.5938	436.816	14.3357			315.6	1.02
6.56	15300												437.298	89.1244	437.298	21.7056	437.298	14.6428			315.8	0.8
6.58	13233.3												437.78	89.0666	437.78	21.8572	437.78	15.0389			316	0.71
6.6	14983.3												438.262	88.9986	438.262	22.0032	438.262	15.4173			316.2	0.788
6.62	14650												438.745	88.9506	438.745	22.104	438.745	15.6852			316.4	0.725
6.64	15216.7												439.227	88.9421	439.227	22.1467	439.227	15.8115			316.6	0.644
6.66	15100												439.709	88.9704	439.709	22.1512	439.709	15.8402			316.8	0.619
6.68	14166.7												440.191	89.0096	440.191	22.1603	440.191	15.8698			317	0.832
6.7	14983.3												440.673	89.0218	440.673	22.2201	440.673	16.0068			317.2	0.742
6.72	13933.3												441.155	88.9762	441.155	22.353	441.155	16.3076			317.4	0.808
6.74	13616.7												441.637	88.8701	441.637	22.5413	441.637	16.7383			317.6	0.744
6.76	13350												442.12	88.736	442.12	22.7333	442.12	17.1877			317.8	0.804
6.78	14383.3												442.602	88.624	442.602	22.8734	442.602	17.5331			318	0.711
6.8	15216.7												443.084	88.5734	443.084	22.9364	443.084	17.7173			318.2	0.716
6.82	14216.7												443.566	88.5883	443.566	22.9418	443.566	17.7816			318.4	0.646
6.84	13683.3												444.048	88.6375	444.048	22.9396	444.048	17.835			318.6	0.678
6.86	14233.3												444.53	88.6729	444.53	22.9789	444.53	17.9852			318.8	0.622
6.88	13933.3												445.012	88.6572	445.012	23.0798	445.012	18.2753			319	0.538
6.9	13650												445.495	88.5822	445.495	23.2241	445.495	18.6635			319.2	0.718
6.92	13033.3												445.977	88.4697	445.977	23.3693	445.977	19.0531			319.4	0.859
6.94	13950												446.459	88.357	446.459	23.4735	446.459	19.3505			319.6	0.816
6.96	14300												446.941	88.2761	446.941	23.5195	446.941	19.5171			319.8	0.786
6.98	13950												447.423	88.237	447.423	23.5236	447.423	19.5897			320	0.651
7	14133.3												447.905	88.224	447.905	23.5262	447.905	19.6576			320.2	0.732
7.02	13483.3												448.387	88.2077	448.387	23.5671	448.387	19.8084			320.4	0.763
7.04	14250												448.87	88.1633	448.87	23.6627	448.87	20.0759			320.6	0.799
7.06	13600												449.352	88.085	449.352	23.7981	449.352	20.4239			320.8	0.855
7.08	12866.7												449.834	87.9867	449.834	23.9388	449.834	20.7734			321	0.968
7.1	14183.3												450.316	87.8919	450.316	24.0521	450.316	21.0499			321.2	0.888
7.12	14316.7												450.798	87.8195	450.798	24.124	450.798	21.2228			321.4	0.739
7.14	14366.7												451.28	87.7737	451.28	24.1673	451.28	21.3227			321.6	0.721
7.16	14650												451.762	87.7416	451.762	24.2151	451.762	21.4287			321.8	0.574
7.18	13583.3												452.245	87.7012	452.245	24.3013	452.245	21.6235			322	0.701
7.2	13300												452.727	87.6372	452.727	24.437	452.727	21.9395			322.2	0.531
7.22	13166.7												453.209	87.5546	453.209	24.601	453.209	22.3327			322.4	0.681
7.24	13700												453.691	87.4762	453.691	24.7533	453.691	22.7112			322.6	0.709
7.26	12483.3												454.173	87.4276	454.173	24.8611	454.173	22.9937			322.8	0.68
7.28	12916.7												454.655	87.4221	454.655	24.9172	454.655	23.1519			323	0.816
7.3	13316.7												455.137	87.4515	455.137	24.9435	455.137	23.2218			323.2	1.102
7.32	12566.7												455.62	87.4869	455.62	24.9821	455.62	23.2858			323.4	1.026
7.34	12366.7												456.102	87.4869	456.102	25.0779	456.102	23.4379			323.6	1.006
7.36	13650												456.584	87.4167	456.584	25.2534	456.584	23.7342			323.8	1.091
7.38	13250												457.066	87.2724	457.066	25.4882	457.066	24.1495			324	0.905
7.4	13150												457.548	87.093	457.548	25.7216	457.548	24.5771			324.2	0.824
7.42	13016.7												458.03	86.9427	458.03	25.8883	458.03	24.896			324.4	0.677
7.44	12583.3												458.512	86.8694	458.512	25.9617	458.512	25.0553			324.6	0.698
7.46	13083.3												458.994	86.8766	458.994	25.9682	458.994	25.1036			324.8	0.661
7.48	12650												459.477	86.9287	459.477	25.9627	459.477	25.1444			325	0.581
7.5	12183.3												459.959	86.9774	459.959	25.9934	459.959	25.2673			325.2	0.426
7.52	12383.3												460.441	86.9873	460.441	26.0787	460.441	25.5026			325.4	0.563
7.54	12733.3												460.923	86.9486	460.923	26.2046	460.923	25.8176			325.6	0.786
7.56	13733.3												461.405	86.8755	461.405	26.3379	461.405	26.1426			325.8	0.806
7.58	12683.3												461.887	86.7948	461.887	26.4462	461.887	26.4113			326	0.931
7.6	12466.7												462.369	86.7296	462.369	26.5153	462.369	26.596			326.2	0.794
7.62	12433.3												462.851	86.6873	462.851	26.5566	462.851	26.7211			326.4	0.943
7.64	12500												463.334	86.6565	463.334	26.5997	463.334	26.8474			326.6	0.932
7.66	12083.3												463.816	86.6154	463.816	26.6745	463.816	27.0345			326.8	0.835
7.68	12016.7												464.298	86.5461	464.298	26.7925	464.298	27.3038			327	0.681
7.7	13266.7												464.78	86.4466	464.78	26.9412	464.78	27.6266			327.2	0.766
7.72	12483.3												465.262	86.3315	465.262	27.0915	465.262	27.9422			327.4	0.906
7.74	12783.3												465.744	86.2239	465.744	27.2143	465.744	28.1925			327.6	0.83
7.76	13183.3												466.226	86.1435	466.226	27.2961	466.226	28.3536			327.8	0.956
7.78	12433.3												466.709	86.0957	466.709	27.3456	466.709	28.4499			328	0.835
7.8	12633.3												467.191	86.0687	467.191	27.3894	467.191	28.5426			328.2	0.742
7.82	12950												467.673	86.0397	467.673	27.456	467.673	28.6953			328.4	0.76
7.84	12616.7												468.155	85.9894	468.155	27.5579	468.155	28.9336			328.6	0.765
7.86	12350												468.637	85.9135	468.637	27.684	468.637	29.2293			328.8	1.022
7.88	12666.7												469.119	85.8246	469.119	27.8084	469.119	29.5196			329	0.943
7.9	12316.7												469.601	85.7419	469.601	27.9074	469.601	29.7463			329.2	0.932
7.92	12283.3												470.084	85.679	470.084	27.9746	470.084	29.8874			329.4	0.837
7.94	12500												470.566	85.6337	470.566	28.0254	470.566	29.9698			329.6	0.697
7.96	12366.7												471.048	85.5877	471.048	28.0914	471.048	30.0583			329.8	0.673
7.98	12733.3												471.53	85.5141	471.53	28.2034	471.53	30.2238			330	0.539
8	11783.3												472.012	85.3949	472.012	28.3696	472.012	30.4979			330.2	0.769
8.02	12233.3												472.494	85.2387	472.494	28.5642	472.494	30.8442			330.4	0.83
8.04	12883.3												472.976	85.0797	472.976	28.7389	472.976	31.1766			330.6	0.786
8.06	12116.7												473.459	84.9587	473.459	28.8542	473.459	31.4169			330.8	0.707
8.08	11866.7												473.941	84.897	473.941	28.9026	473.941	31.5438			331	0.689
8.1	12066.7												474.423	84.8885	474.423	28.9086	474.423	31.5973			331.2	0.601
8.12	12366.7												474.905	84.9057	474.905	28.9113	474.905	31.6471			331.4	0.72
8.14	11950												475.387	84.9156	475.387	28.944	475.387	31.7529			331.6	0.861
8.16	11750												475.869	84.8944	475.869	29.0197	475.869	31.9368			331.8	0.83
8.18	11666.7												476.351	84.8368	476.351	29.128	476.351	32.177			332	0.948
8.2	11483.3												476.834	84.7559	476.834	29.2433	476.834	32.4234			332.2	0.883
8.22	12216.7												477.316	84.6746	477.316	29.34	477.316	32.627			332.4	0.921
8.24	11850												477.798	84.612	477.798	29.4066	477.798	32.7678			332.6	0.878
8.26	11783.3												478.28	84.5729	478.28	29.452	478.28	32.8652			332.8	1.138
8.28	12233.3												478.762	84.5452	478.762	29.4991	478.762	32.9656			333	1.082
8.3	12000												479.244	84.5072	479.244	29.5713	479.244	33.1137			333.2	0.881
8.32	11816.7												479.726	84.441	479.726	29.6783	479.726	33.3259			333.4	0.771
8.34	11866.7												480.209	84.342	480.209	29.8112	480.209	33.5805			333.6	0.738
8.36	11766.7												480.691	84.222	480.691	29.9479	480.691	33.8308			333.8	0.711
8.38	11933.3												481.173	84.1014	481.173	30.0667	481.173	34.0321			334	0.834
8.4	12066.7												481.655	83.9985	481.655	30.1578	481.655	34.1661			334.2	0.838
8.42	11950												482.137	83.9197	482.137	30.2287	482.137	34.2512			334.4	0.643
8.44	11766.7												482.619	83.8559	482.619	30.2994	482.619	34.333			334.6	0.872
8.46	11933.3												483.101	83.7876	483.101	30.39	483.101	34.459			334.8	0.834
8.48	12416.7												483.583	83.697	483.583	30.507	483.583	34.6499			335	0.759
8.5	11866.7												484.066	83.5793	484.066	30.6372	484.066	34.8857			335.2	0.67
8.52	12000												484.548	83.4471	484.548	30.7542	484.548	35.1178			335.4	0.719
8.54	12600												485.03	83.3232	485.03	30.8342	485.03	35.2998			335.6	0.698
8.56	11983.3												485.512	83.2275	485.512	30.87	485.512	35.4158			335.8	0.919
8.58	12083.3												485.994	83.1662	485.994	30.8752	485.994	35.4879			336	0.889
8.6	11916.7												486.476	83.1303	486.476	30.8759	486.476	35.5615			336.2	1.006
8.62	10900												486.958	83.1015	486.958	30.8968	486.958	35.6776			336.4	0.898
8.64	12250												487.44	83.0633	487.44	30.9488	487.44	35.8497			336.6	0.956
8.66	11683.3												487.923	83.0094	487.923	31.0253	487.923	36.058			336.8	0.841
8.68	12100												488.405	82.9457	488.405	31.1082	488.405	36.2623			337	1.015
8.7	12233.3												488.887	82.885	488.887	31.1789	488.887	36.4254			337.2	1.068
8.72	12083.3												489.369	82.839	489.369	31.2293	489.369	36.5329			337.4	0.926
8.74	12050												489.851	82.8104	489.851	31.2654	489.851	36.6014			337.6	0.937
8.76	12166.7												490.333	82.7904	490.333	31.3041	490.333	36.6694			337.8	0.971
8.78	10950												490.815	82.7633	490.815	31.3631	490.815	36.7757			338	1.003
8.8	11983.3												491.298	82.715	491.298	31.4487	491.298	36.9364			338.2	0.847
8.82	12033.3												491.78	82.6429	491.78	31.5516	491.78	37.1336			338.4	0.948
8.84	11533.3												492.262	82.5587	492.262	31.6513	492.262	37.3259			338.6	0.842
8.86	11683.3												492.744	82.4822	492.744	31.7282	492.744	37.4735			338.8	0.94
8.88	11900												493.226	82.4302	493.226	31.7758	493.226	37.5625			339	0.934
8.9	11583.3												493.708	82.4076	493.708	31.8038	493.708	37.6115			339.2	0.901
8.92	11300												494.19	82.4046	494.19	31.8323	494.19	37.6601			339.4	1.066
8.94	12616.7												494.673	82.4034	494.673	31.8799	494.673	37.7443			339.6	0.955
8.96	11516.7												495.155	82.3868	495.155	31.954	495.155	37.8773			339.8	0.974
8.98	11783.3												495.637	82.3474	495.637	32.0474	495.637	38.0431			340	1.095
9	11466.7												496.119	82.2898	496.119	32.1433	496.119	38.2068			340.2	1.002
9.02	11566.7												496.601	82.2275	496.601	32.2255	496.601	38.3347			340.4	0.884
9.04	12283.3												497.083	82.1746	497.083	32.2873	497.083	38.4136			340.6	1.008
9.06	12266.7												497.565	82.1383	497.565	32.3355	497.565	38.4571			340.8	1.057
9.08	11650												498.048	82.1152	498.048	32.3859	498.048	38.4981			341	0.938
9.1	12000												498.53	82.0942	498.53	32.4545	498.53	38.5693			341.2	0.835
9.12	12133.3												499.012	82.0624	499.012	32.548	499.012	38.6847			341.4	0.76
9.14	11750												499.494	82.0126	499.494	32.6603	499.494	38.8327			341.6	0.811
9.16	11350												499.976	81.9465	499.976	32.776	499.976	38.9826			341.8	1.03
9.18	12183.3												500.458	81.8725	500.458	32.8786	500.458	39.1024			342	1.061
9.2	12316.7												500.94	81.8014	500.94	32.9586	500.94	39.1759			342.2	1.08
9.22	11966.7												501.423	81.7396	501.423	33.0188	501.423	39.2136			342.4	1.177
9.24	12116.7												501.905	81.686	501.905	33.0722	501.905	39.2483			342.6	1.09
9.26	12150												502.387	81.6334	502.387	33.1338	502.387	39.3149			342.8	1.051
9.28	11733.3												502.869	81.5747	502.869	33.2092	502.869	39.4267			343	1.137
9.3	11916.7												503.351	81.5092	503.351	33.2915	503.351	39.5672			343.2	1.133
9.32	10650												503.833	81.4434	503.833	33.3658	503.833	39.7016			343.4	1.225
9.34	11866.7												504.315	81.3871	504.315	33.4195	504.315	39.7994			343.6	1.276
9.36	11183.3												504.798	81.3467	504.798	33.4489	504.798	39.8504			343.8	1.144
9.38	11600												505.28	81.3215	505.28	33.4612	505.28	39.8691			344	1.421
9.4	11733.3												505.762	81.3029	505.762	33.4706	505.762	39.8863			344.2	1.151
9.42	12016.7												506.244	81.2778	506.244	33.4908	506.244	39.9332			344.4	1.226
9.44	11900												506.726	81.236	506.726	33.5268	506.726	40.0232			344.6	1.161
9.46	12133.3												507.208	81.1764	507.208	33.5718	507.208	40.1444			344.8	0.997
9.48	12450												507.69	81.1084	507.69	33.6115	507.69	40.2661			345	0.934
9.5	11883.3												508.172	81.0471	508.172	33.6329	508.172	40.3592			345.2	0.919
9.52	12133.3												508.654	81.0046	508.654	33.633	508.654	40.4132			345.4	1.026
9.54	12083.3												509.137	80.9839	509.137	33.62	509.137	40.4413			345.6	1.205
9.56	11933.3												509.619	80.9779	509.619	33.6096	509.619	40.4716			345.8	1.033
9.58	11583.3												510.101	80.9737	510.101	33.616	510.101	40.5304			346	0.964
9.6	11850												510.583	80.9594	510.583	33.645	510.583	40.627			346.2	0.923
9.62	12233.3												511.065	80.9309	511.065	33.6909	511.065	40.7484			346.4	0.978
9.64	11533.3												511.547	80.8934	511.547	33.7406	511.547	40.8667			346.6	1.124
9.66	12266.7												512.029	80.8585	512.029	33.7815	512.029	40.9554			346.8	1.213
9.68	11383.3												512.512	80.8372	512.512	33.8089	512.512	41.0041			347	1.137
9.7	11866.7												512.994	80.8334	512.994	33.8287	512.994	41.0244			347.2	1.483
9.72	12433.3												513.476	80.8416	513.476	33.8539	513.476	41.0426			347.4	1.388
9.74	11850												513.958	80.8492	513.958	33.8971	513.958	41.0851			347.6	1.245
9.76	12266.7												514.44	80.8424	514.44	33.9639	514.44	41.1643			347.8	1.191
9.78	12016.7												514.922	80.8129	514.922	34.049	514.922	41.272			348	1.364
9.8	11700												515.404	80.7609	515.404	34.1391	515.404	41.3838			348.2	1.136
9.82	12350												515.887	80.6947	515.887	34.2198	515.887	41.4725			348.4	1.171
9.84	11616.7												516.369	80.6261	516.369	34.2831	516.369	41.5237			348.6	1.09
9.86	11883.3												516.851	80.564	516.851	34.3317	516.851	41.5447			348.8	1.081
9.88	12500												517.333	80.51	517.333	34.3778	517.333	41.5608			349	1.138
9.9	11650												517.815	80.4594	517.815	34.4344	517.815	41.5997			349.2	1.148
9.92	12166.7												518.297	80.4055	518.297	34.507	518.297	41.6732			349.4	1.255
9.94	11850												518.779	80.3463	518.779	34.5894	518.779	41.7697			349.6	1.097
9.96	11933.3												519.261	80.2867	519.261	34.6684	519.261	41.8625			349.8	1.199
9.98	11750												519.744	80.2356	519.744	34.7319	519.744	41.9277			350	1.073
10	12366.7												520.226	80.2002	520.226	34.7762	520.226	41.9583			350.2	1.173
10.02	11266.7												520.708	80.1821	520.708	34.8072	520.708	41.9673			350.4	1.182
10.04	11850												521.19	80.1756	521.19	34.837	521.19	41.9793			350.6	1.027
10.06	12166.7												521.672	80.1709	521.672	34.876	521.672	42.0159			350.8	1.025
10.08	12533.3												522.154	80.1585	522.154	34.928	522.154	42.084			351	0.987
10.1	11583.3												522.636	80.1341	522.636	34.9879	522.636	42.1728			351.2	1.065
10.12	12550												523.119	80.0995	523.119	35.0453	523.119	42.2601			351.4	0.975
10.14	11650												523.601	80.0607	523.601	35.0898	523.601	42.3243			351.6	1.195
10.16	12183.3												524.083	80.0246	524.083	35.1162	524.083	42.3555			351.8	1.203
10.18	11866.7												524.565	79.9945	524.565	35.1279	524.565	42.3618			352	1.238
10.2	12166.7												525.047	79.9684	525.047	35.1343	525.047	42.3649			352.2	1.114
10.22	12233.3												525.529	79.9406	525.529	35.146	525.529	42.3886			352.4	1.014
10.24	11450												526.011	79.9061	526.011	35.1673	526.011	42.4437			352.6	0.94
10.26	11816.7												526.494	79.8657	526.494	35.1937	526.494	42.5203			352.8	0.868
10.28	12216.7												526.976	79.8262	526.976	35.2148	526.976	42.5946			353	0.834
10.3	11966.7												527.458	79.7971	527.458	35.2216	527.458	42.645			353.2	0.955
10.32	11733.3												527.94	79.7849	527.94	35.2124	527.94	42.6647			353.4	0.772
10.34	12366.7												528.422	79.7891	528.422	35.1939	528.422	42.6649			353.6	0.889
10.36	11516.7												528.904	79.8025	528.904	35.1775	528.904	42.6671			353.8	0.829
10.38	12016.7												529.386	79.8143	529.386	35.1735	529.386	42.6911			354	1.108
10.4	12050												529.869	79.8149	529.869	35.1855	529.869	42.7441			354.2	1.117
10.42	12216.7												530.351	79.8004	530.351	35.2093	530.351	42.8171			354.4	1.031
10.44	12133.3												530.833	79.7744	530.833	35.2348	530.833	42.8899			354.6	1.086
10.46	11683.3												531.315	79.745	531.315	35.2527	531.315	42.9428			354.8	1.051
10.48	11883.3												531.797	79.7205	531.797	35.2591	531.797	42.9679			355	1.048
10.5	11816.7												532.279	79.7042	532.279	35.2587	532.279	42.9734			355.2	0.952
10.52	11866.7												532.761	79.6926	532.761	35.2613	532.761	42.9787			355.4	1.242
10.54	12266.7												533.244	79.6776	533.244	35.2771	533.244	43.0031			355.6	1.28
10.56	11416.7												533.726	79.6508	533.726	35.31	533.726	43.0542			355.8	1.559
10.58	11466.7												534.208	79.6093	534.208	35.3562	534.208	43.1238			356	1.571
10.6	11683.3												534.69	79.5568	534.69	35.4058	534.69	43.1921			356.2	1.469
10.62	12050												535.172	79.5027	535.172	35.4493	535.172	43.2395			356.4	1.789
10.64	11766.7												535.654	79.4563	535.654	35.4826	535.654	43.2576			356.6	1.839
10.66	12283.3												536.136	79.4224	536.136	35.5095	536.136	43.2544			356.8	1.866
10.68	12116.7												536.619	79.3988	536.619	35.5398	536.619	43.2497			357	1.961
10.7	12200												537.101	79.3778	537.101	35.5829	537.101	43.2636			357.2	1.81
10.72	12716.7												537.583	79.3509	537.583	35.6426	537.583	43.3053			357.4	2.268
10.74	11916.7												538.065	79.3136	538.065	35.7148	538.065	43.3683			357.6	2.351
10.76	11300												538.547	79.2677	538.547	35.79	538.547	43.4343			357.8	2.472
10.78	12416.7												539.029	79.2197	539.029	35.8588	539.029	43.4841			358	2.666
10.8	11516.7												539.511	79.1767	539.511	35.9168	539.511	43.5082			358.2	2.632
10.82	12850												539.994	79.1424	539.994	35.9666	539.994	43.5109			358.4	2.734
10.84	12333.3												540.476	79.1153	540.476	36.0155	540.476	43.5072			358.6	2.982
10.86	13000												540.958	79.0901	540.958	36.0703	540.958	43.5131			358.8	3.102
10.88	12216.7												541.44	79.0611	541.44	36.1332	541.44	43.5369			359	3.256
10.9	12533.3												541.922	79.0268	541.922	36.1995	541.922	43.5742			359.2	3.172
10.92	12416.7												542.404	78.991	542.404	36.2601	542.404	43.6121			359.4	3.085
10.94	12850												542.886	78.961	542.886	36.3068	542.886	43.6381			359.6	3.558
10.96	11883.3												543.368	78.9435	543.368	36.3366	543.368	43.6484			359.8	3.797
10.98	11700												543.851	78.9405	543.851	36.3535	543.851	43.6505			360	3.9
11	12066.7												544.333	78.9476	544.333	36.3659	544.333	43.6592			360.2	3.814
11.02	12716.7												544.815	78.9552	544.815	36.3821	544.815	43.6876			360.4	4.426
11.04	12566.7												545.297	78.9533	545.297	36.4054	545.297	43.7377			360.6	4.415
11.06	12983.3												545.779	78.9364	545.779	36.4318	545.779	43.798			360.8	4.207
11.08	12450												546.261	78.9066	546.261	36.4525	546.261	43.8489			361	4.366
11.1	13000												546.743	78.8716	546.743	36.4595	546.743	43.8741			361.2	4.238
11.12	12833.3												547.226	78.8405	547.226	36.4498	547.226	43.8703			361.4	4.47
11.14	12266.7												547.708	78.8182	547.708	36.4283	547.708	43.8492			361.6	4.62
11.16	13566.7												548.19	78.8033	548.19	36.4044	548.19	43.8316			361.8	4.628
11.18	11816.7												548.672	78.7891	548.672	36.3875	548.672	43.8354			362	4.336
11.2	12683.3												549.154	78.7678	549.154	36.3821	549.154	43.8658			362.2	4.335
11.22	12400												549.636	78.7355	549.636	36.3856	549.636	43.9127			362.4	4.092
11.24	11766.7												550.118	78.6939	550.118	36.3907	550.118	43.9561			362.6	4.129
11.26	13000												550.601	78.6496	550.601	36.3903	550.601	43.9784			362.8	4.297
11.28	12666.7												551.083	78.6099	551.083	36.3821	551.083	43.9736			363	4.17
11.3	12650												551.565	78.5784	551.565	36.3703	551.565	43.9513			363.2	4.012
11.32	13633.3												552.047	78.5532	552.047	36.3632	552.047	43.9306			363.4	4.492
11.34	13183.3												552.529	78.5278	552.529	36.3687	552.529	43.9296			363.6	4.433
11.36	13783.3												553.011	78.4951	553.011	36.3896	553.011	43.9553			363.8	4.763
11.38	14633.3												553.493	78.4515	553.493	36.4222	553.493	44.0006			364	4.535
11.4	15250												553.975	78.399	553.975	36.4583	553.975	44.048			364.2	4.376
11.42	14066.7												554.458	78.3443	554.458	36.4901	554.458	44.08			364.4	4.29
11.44	14816.7												554.94	78.295	554.94	36.5142	554.94	44.0889			364.6	4.256
11.46	15083.3												555.422	78.2558	555.422	36.5339	555.422	44.0802			364.8	4.309
11.48	15866.7												555.904	78.2255	555.904	36.5569	555.904	44.0692			365	4.062
11.5	14800												556.386	78.1988	556.386	36.5909	556.386	44.0714			365.2	3.755
11.52	14066.7												556.868	78.1683	556.868	36.6392	556.868	44.0932			365.4	3.592
11.54	14866.7												557.35	78.1297	557.35	36.6985	557.35	44.1286			365.6	3.539
11.56	13483.3												557.832	78.0836	557.832	36.7613	557.832	44.1626			365.8	3.074
11.58	13116.7												558.315	78.0349	558.315	36.8202	558.315	44.1813			366	3.133
11.6	13883.3												558.797	77.9901	558.797	36.8716	558.797	44.1794			366.2	2.875
11.62	13550												559.279	77.953	559.279	36.9176	559.279	44.1639			366.4	2.788
11.64	13033.3												559.761	77.9235	559.761	36.9641	559.761	44.1496			366.6	2.508
11.66	13100												560.243	77.8971	560.243	37.0167	560.243	44.1506			366.8	2.338
11.68	12183.3												560.725	77.8684	560.725	37.0769	560.725	44.1715			367	2.342
11.7	12983.3												561.207	77.8343	561.207	37.1409	561.207	44.2045			367.2	2.205
11.72	13000												561.69	77.7963	561.69	37.2009	561.69	44.2338			367.4	2.245
11.74	13083.3												562.172	77.7592	562.172	37.25	562.172	44.2451			367.6	2.207
11.76	13183.3												562.654	77.7292	562.654	37.2852	562.654	44.2338			367.8	1.907
11.78	12566.7												563.136	77.7096	563.136	37.3096	563.136	44.2084			368	1.875
11.8	12316.7												563.618	77.699	563.618	37.3298	563.618	44.1862			368.2	1.674
11.82	12650												564.1	77.6917	564.1	37.3528	564.1	44.1839			368.4	1.631
11.84	12550												564.582	77.6806	564.582	37.3812	564.582	44.2088			368.6	1.437
11.86	13466.7												565.065	77.6605	565.065	37.4127	565.065	44.2551			368.8	1.319
11.88	12483.3												565.547	77.6305	565.547	37.4407	565.547	44.3075			369	1.4
11.9	13533.3												566.029	77.5938	566.029	37.4585	566.029	44.3501			369.2	1.199
11.92	12666.7												566.511	77.5551	566.511	37.4633	566.511	44.3748			369.4	1.263
11.94	13200												566.993	77.5177	566.993	37.4573	566.993	44.3854			369.6	1.327
11.96	12333.3												567.475	77.4815	567.475	37.4467	567.475	44.3941			369.8	1.308
11.98	12683.3												567.957	77.4429	567.957	37.4382	567.957	44.413			370	1.29
12	12300												568.439	77.3976	568.439	37.4351	568.439	44.4463			370.2	1.2
12.02	12883.3												568.922	77.3435	568.922	37.4355	568.922	44.4858			370.4	1.218
12.04	12983.3												569.404	77.2827	569.404	37.4338	569.404	44.5162			370.6	1.138
12.06	12900												569.886	77.2207	569.886	37.425	569.886	44.5238			370.8	1.244
12.08	12833.3												570.368	77.1636	570.368	37.4079	570.368	44.5055			371	1.174
12.1	12350												570.85	77.1152	570.85	37.3864	570.85	44.4715			371.2	0.964
12.12	12783.3												571.332	77.0755	571.332	37.3679	571.332	44.4403			371.4	0.897
12.14	12566.7												571.814	77.0404	571.814	37.3592	571.814	44.4297			371.6	1.025
12.16	13333.3												572.297	77.0045	572.297	37.3635	572.297	44.4476			371.8	0.994
12.18	12766.7												572.779	76.9639	572.779	37.3786	572.779	44.4888			372	0.879
12.2	13400												573.261	76.9172	573.261	37.3989	573.261	44.5376			372.2	0.963
12.22	12500												573.743	76.8662	573.743	37.419	573.743	44.5768			372.4	0.769
12.24	13483.3												574.225	76.8134	574.225	37.4365	574.225	44.5954			372.6	1.058
12.26	13183.3												574.707	76.7608	574.707	37.4538	574.707	44.5935			372.8	0.983
12.28	13066.7												575.189	76.7083	575.189	37.4762	575.189	44.5813			373	0.882
12.3	12650												575.672	76.6545	575.672	37.5089	575.672	44.5724			373.2	0.784
12.32	12166.7												576.154	76.598	576.154	37.5532	576.154	44.576			373.4	0.639
12.34	12350												576.636	76.5399	576.636	37.6053	576.636	44.5918			373.6	0.572
12.36	13416.7												577.118	76.484	577.118	37.6583	577.118	44.6117			373.8	0.531
12.38	13450												577.6	76.4349	577.6	37.7063	577.6	44.6263			374	0.7
12.4	12533.3												578.082	76.3959	578.082	37.7478	578.082	44.632			374.2	0.633
12.42	13033.3												578.564	76.3669	578.564	37.7862	578.564	44.6332			374.4	0.572
12.44	13116.7												579.047	76.3436	579.047	37.8276	579.047	44.6395			374.6	0.822
12.46	13183.3												579.529	76.3196	579.529	37.8774	579.529	44.66			374.8	0.836
12.48	12483.3												580.011	76.2889	580.011	37.9372	580.011	44.697			375	0.799
12.5	13233.3												580.493	76.249	580.493	38.003	580.493	44.7433			375.2	0.683
12.52	12783.3												580.975	76.2028	580.975	38.0678	580.975	44.786			375.4	0.732
12.54	12800												581.457	76.1564	581.457	38.1247	581.457	44.8133			375.6	0.653
12.56	13316.7												581.939	76.1165	581.939	38.1712	581.939	44.8218			375.8	0.768
12.58	12783.3												582.422	76.0861	582.422	38.2094	582.422	44.8182			376	0.682
12.6	13400												582.904	76.0634	582.904	38.2447	582.904	44.8151			376.2	0.74
12.62	13516.7												583.386	76.0421	583.386	38.2819	583.386	44.8242			376.4	0.679
12.64	13183.3												583.868	76.0151	583.868	38.3223	583.868	44.8496			376.6	0.655
12.66	13183.3												584.35	75.9778	584.35	38.3625	584.35	44.8855			376.8	0.649
12.68	11733.3												584.832	75.9303	584.832	38.3966	584.832	44.9198			377	0.576
12.7	12666.7												585.314	75.8773	585.314	38.419	585.314	44.9413			377.2	0.573
12.72	13216.7												585.796	75.8254	585.796	38.4281	585.796	44.946			377.4	0.62
12.74	12950												586.279	75.7795	586.279	38.4268	586.279	44.9403			377.6	0.6
12.76	14166.7												586.761	75.7411	586.761	38.4212	586.761	44.9366			377.8	0.562
12.78	13066.7												587.243	75.7074	587.243	38.4176	587.243	44.9467			378	0.648
12.8	13600												587.725	75.6734	587.725	38.4187	587.725	44.9752			378.2	0.53
12.82	13566.7												588.207	75.6352	588.207	38.4233	588.207	45.017			378.4	0.485
12.84	13700												588.689	75.5912	588.689	38.4271	588.689	45.0605			378.6	0.47
12.86	12950												589.171	75.5431	589.171	38.4256	589.171	45.0938			378.8	0.624
12.88	13083.3												589.654	75.4938	589.654	38.417	589.654	45.1113			379	0.636
12.9	14383.3												590.136	75.4454	590.136	38.4031	590.136	45.1162			379.2	0.708
12.92	13583.3												590.618	75.3984	590.618	38.3888	590.618	45.1187			379.4	0.693
12.94	13100												591.1	75.3507	591.1	38.3791	591.1	45.1294			379.6	0.775
12.96	13516.7												591.582	75.3002	591.582	38.376	591.582	45.1531			379.8	0.635
12.98	13866.7												592.064	75.2467	592.064	38.378	592.064	45.1854			380	0.697
13	13100												592.546	75.1933	592.546	38.3808	592.546	45.2156			380.2	0.779
13.02	12750												593.029	75.1453	593.029	38.3805	593.029	45.234			380.4	0.694
13.04	13900												593.511	75.108	593.511	38.3768	593.511	45.2375			380.6	0.791
13.06	13616.7												593.993	75.0836	593.993	38.3732	593.993	45.2323			380.8	0.868
13.08	13550												594.475	75.0704	594.475	38.3755	594.475	45.2296			381	0.754
13.1	13033.3												594.957	75.0635	594.957	38.3889	594.957	45.2397			381.2	0.622
13.12	12733.3												595.439	75.0575	595.439	38.4149	595.439	45.2659			381.4	0.531
13.14	13183.3												595.921	75.0486	595.921	38.4513	595.921	45.3029			381.6	0.453
13.16	13350												596.403	75.037	596.403	38.4927	596.403	45.3397			381.8	0.361
13.18	13433.3												596.886	75.0262	596.886	38.5342	596.886	45.3658			382	0.251
13.2	13583.3												597.368	75.0207	597.368	38.5737	597.368	45.3772			382.2	0.352
13.22	13783.3												597.85	75.0236	597.85	38.6128	597.85	45.3781			382.4	0.585
13.24	13533.3												598.332	75.0345	598.332	38.6557	598.332	45.3787			382.6	0.692
13.26	13500												598.814	75.0496	598.814	38.7066	598.814	45.3889			382.8	0.777
13.28	13383.3												599.296	75.0637	599.296	38.7664	599.296	45.4128			383	0.68
13.3	13300												599.778	75.0728	599.778	38.8322	599.778	45.4464			383.2	0.609
13.32	13116.7												600.261	75.0769	600.261	38.8985	600.261	45.4796			383.4	0.675
13.34	13850												600.743	75.0793	600.743	38.9597	600.743	45.5032			383.6	0.602
13.36	14350												601.225	75.0851	601.225	39.0136	601.225	45.5138			383.8	0.62
13.38	13700												601.707	75.0976	601.707	39.0613	601.707	45.5163			384	0.76
13.4	13500												602.189	75.1169	602.189	39.1068	602.189	45.5208			384.2	0.819
13.42	13633.3												602.671	75.1391	602.671	39.1536	602.671	45.5361			384.4	0.661
13.44	13933.3												603.153	75.1593	603.153	39.2024	603.153	45.5649			384.6	0.64
13.46	13533.3												603.635	75.1733	603.635	39.2509	603.635	45.6021			384.8	0.661
13.48	14433.3												604.118	75.1805	604.118	39.2943	604.118	45.6371			385	0.711
13.5	13900												604.6	75.184	604.6	39.3285	604.6	45.6608			385.2	0.701
13.52	14050												605.082	75.1881	605.082	39.3522	605.082	45.6697			385.4	0.572
13.54	14200												605.564	75.1965	605.564	39.3674	605.564	45.669			385.6	0.558
13.56	13500												606.046	75.2094	606.046	39.3787	606.046	45.6692			385.8	0.582
13.58	13050												606.528	75.2237	606.528	39.3899	606.528	45.68			386	0.572
13.6	13750												607.01	75.2348	607.01	39.4022	607.01	45.7053			386.2	0.657
13.62	14250												607.493	75.2389	607.493	39.4135	607.493	45.7408			386.4	0.717
13.64	14150												607.975	75.2357	607.975	39.4199	607.975	45.7769			386.6	0.495
13.66	14216.7												608.457	75.228	608.457	39.4178	608.457	45.8044			386.8	0.536
13.68	13933.3												608.939	75.2209	608.939	39.4069	608.939	45.8197			387	0.696
13.7	14383.3												609.421	75.2187	609.421	39.3902	609.421	45.8271			387.2	0.705
13.72	14516.7												609.903	75.2225	609.903	39.373	609.903	45.8357			387.4	0.746
13.74	13416.7												610.385	75.2306	610.385	39.3602	610.385	45.8543			387.6	0.688
13.76	13633.3												610.868	75.2393	610.868	39.3539	610.868	45.8863			387.8	0.571
13.78	14483.3												611.35	75.2455	611.35	39.3525	611.35	45.9275			388	0.697
13.8	13100												611.832	75.2487	611.832	39.3523	611.832	45.9686			388.2	0.635
13.82	13866.7												612.314	75.2511	612.314	39.3499	612.314	46.001			388.4	0.552
13.84	13550												612.796	75.2559	612.796	39.3443	612.796	46.0212			388.6	0.554
13.86	14116.7												613.278	75.2652	613.278	39.3381	613.278	46.0334			388.8	0.674
13.88	13783.3												613.76	75.278	613.76	39.3357	613.76	46.0463			389	0.546
13.9	14650												614.243	75.2905	614.243	39.3413	614.243	46.0683			389.2	0.439
13.92	14433.3												614.725	75.2979	614.725	39.3568	614.725	46.1022			389.4	0.663
13.94	13516.7												615.207	75.297	615.207	39.3802	615.207	46.1437			389.6	0.785
13.96	14033.3												615.689	75.2889	615.689	39.4076	615.689	46.1837			389.8	0.616
13.98	14466.7												616.171	75.2793	616.171	39.4351	616.171	46.2136			390	0.729
14	15450												616.653	75.2756	616.653	39.4614	616.653	46.2306			390.2	0.905
14.02	14583.3												617.135	75.2844	617.135	39.4886	617.135	46.2396			390.4	0.815
14.04	15050												617.617	75.3077	617.617	39.5208	617.617	46.2505			390.6	0.668
14.06	14383.3												618.1	75.3426	618.1	39.5618	618.1	46.2725			390.8	0.572
14.08	14100												618.582	75.3827	618.582	39.6125	618.582	46.3087			391	0.477
14.1	15033.3												619.064	75.4215	619.064	39.6704	619.064	46.3548			391.2	0.609
14.12	14633.3												619.546	75.4552	619.546	39.7308	619.546	46.4018			391.4	0.53
14.14	14433.3												620.028	75.4839	620.028	39.7893	620.028	46.4412			391.6	0.585
14.16	14283.3												620.51	75.5102	620.51	39.8438	620.51	46.4702			391.8	0.73
14.18	14466.7												620.992	75.5372	620.992	39.8952	620.992	46.4927			392	0.634
14.2	15383.3												621.475	75.5659	621.475	39.9464	621.475	46.5172			392.2	0.726
14.22	14400												621.957	75.5943	621.957	40.0001	621.957	46.5512			392.4	0.663
14.24	15166.7												622.439	75.6185	622.439	40.057	622.439	46.597			392.6	0.552
14.26	14883.3												622.921	75.6348	622.921	40.1146	622.921	46.6501			392.8	0.598
14.28	13966.7												623.403	75.6418	623.403	40.169	623.403	46.7013			393	0.568
14.3	14450												623.885	75.6407	623.885	40.2163	623.885	46.7425			393.2	0.637
14.32	14950												624.367	75.6353	624.367	40.2547	624.367	46.7709			393.4	0.637
14.34	15000												624.85	75.6293	624.85	40.2856	624.85	46.791			393.6	0.739
14.36	14800												625.332	75.625	625.332	40.3119	625.332	46.8119			393.8	0.56
14.38	14783.3												625.814	75.6218	625.814	40.3366	625.814	46.8422			394	0.561
14.4	15616.7												626.296	75.6177	626.296	40.3602	626.296	46.8847			394.2	0.598
14.42	15750												626.778	75.6106	626.778	40.3808	626.778	46.935			394.4	0.548
14.44	15750												627.26	75.6007	627.26	40.3949	627.26	46.9841			394.6	0.657
14.46	15183.3												627.742	75.59	627.742	40.3999	627.742	47.0238			394.8	0.568
14.48	14766.7												628.225	75.582	628.225	40.3954	628.225	47.0512			395	0.612
14.5	14883.3												628.707	75.5792	628.707	40.3843	628.707	47.0705			395.2	0.575
14.52	14766.7												629.189	75.5818	629.189	40.3708	629.189	47.09			395.4	0.549
14.54	14533.3												629.671	75.5875	629.671	40.3593	629.671	47.1179			395.6	0.667
14.56	14916.7												630.153	75.5927	630.153	40.3512	630.153	47.157			395.8	0.634
14.58	15783.3												630.635	75.5946	630.635	40.3455	630.635	47.2037			396	0.665
14.6	14300												631.117	75.593	631.117	40.339	631.117	47.2499			396.2	0.59
14.62	14483.3												631.6	75.5906	631.6	40.3289	631.6	47.2878			396.4	0.551
14.64	14950												632.082	75.5914	632.082	40.3148	632.082	47.3145			396.6	0.521
14.66	15550												632.564	75.599	632.564	40.2991	632.564	47.3336			396.8	0.571
14.68	15400												633.046	75.6142	633.046	40.2859	633.046	47.3531			397	0.575
14.7	14983.3												633.528	75.6348	633.528	40.2794	633.528	47.3808			397.2	0.548
14.72	14683.3												634.01	75.6567	634.01	40.2811	634.01	47.4195			397.4	0.495
14.74	15216.7												634.492	75.676	634.492	40.2896	634.492	47.4653			397.6	0.512
14.76	14283.3												634.974	75.6918	634.974	40.3016	634.974	47.5102			397.8	0.466
14.78	14966.7												635.457	75.7057	635.457	40.3141	635.457	47.5466			398	0.412
14.8	15800												635.939	75.7215	635.939	40.3265	635.939	47.5721			398.2	0.589
14.82	15400												636.421	75.7425	636.421	40.3411	636.421	47.5909			398.4	0.619
14.84	15216.7												636.903	75.7691	636.903	40.3618	636.903	47.6114			398.6	0.675
14.86	14866.7												637.385	75.7988	637.385	40.3918	637.385	47.641			398.8	0.603
14.88	16233.3												637.867	75.8273	637.867	40.432	637.867	47.6823			399	0.465
14.9	15366.7												638.349	75.8505	638.349	40.4798	638.349	47.7308			399.2	0.577
14.92	14916.7												638.832	75.8669	638.832	40.5307	638.832	47.7781			399.4	0.537
14.94	15883.3												639.314	75.8779	639.314	40.5807	639.314	47.8167			399.6	0.72
14.96	15766.7												639.796	75.8869	639.796	40.6279	639.796	47.8439			399.8	0.779
14.98	16216.7												640.278	75.8969	640.278	40.6737	640.278	47.8637			400	0.82
15	15750												640.76	75.9089	640.76	40.7212	640.76	47.8845			400.2	0.818
15.02	15233.3												641.242	75.9209	641.242	40.7733	641.242	47.9137			400.4	0.853
15.04	16216.7												641.724	75.9291	641.724	40.8307	641.724	47.9539			400.6	1.066
15.06	15116.7												642.207	75.9303	642.207	40.8909	642.207	48.001			400.8	0.819
15.08	16500												642.689	75.9233	642.689	40.9496	642.689	48.0469			401	0.728
15.1	15733.3												643.171	75.91	643.171	41.0025	643.171	48.0839			401.2	0.594
15.12	15350												643.653	75.8941	643.653	41.0474	643.653	48.1093			401.4	0.524
15.14	15183.3												644.135	75.879	644.135	41.0853	644.135	48.1273			401.6	0.666
15.16	15716.7												644.617	75.8658	644.617	41.1189	644.617	48.1461			401.8	0.798
15.18	16033.3												645.099	75.8528	645.099	41.1512	645.099	48.1737			402	0.753
15.2	16616.7												645.581	75.8361	645.581	41.1831	645.581	48.2128			402.2	0.733
15.22	14966.7												646.064	75.8126	646.064	41.2132	646.064	48.2595			402.4	0.679
15.24	16450												646.546	75.7815	646.546	41.2382	646.546	48.3055			402.6	0.607
15.26	15833.3												647.028	75.7452	647.028	41.255	647.028	48.3429			402.8	0.613
15.28	16050												647.51	75.7089	647.51	41.2629	647.51	48.3684			403	0.602
15.3	16283.3												647.992	75.6778	647.992	41.2636	647.992	48.3857			403.2	0.667
15.32	16566.7												648.474	75.655	648.474	41.2608	648.474	48.4028			403.4	0.62
15.34	16700												648.956	75.6406	648.956	41.2583	648.956	48.4276			403.6	0.656
15.36	17450												649.438	75.6319	649.438	41.2574	649.438	48.4634			403.8	0.669
15.38	16200												649.921	75.6257	649.921	41.2569	649.921	48.5066			404	0.59
15.4	16400												650.403	75.6203	650.403	41.2533	650.403	48.5496			404.2	0.753
15.42	16650												650.885	75.6163	650.885	41.2438	650.885	48.585			404.4	0.598
15.44	15750												651.367	75.6163	651.367	41.2275	651.367	48.6102			404.6	0.477
15.46	16033.3												651.849	75.6226	651.849	41.207	651.849	48.6288			404.8	0.655
15.48	16733.3												652.331	75.6357	652.331	41.1865	652.331	48.6487			405	0.739
15.5	16383.3												652.813	75.6537	652.813	41.1704	652.813	48.6773			405.2	0.787
15.52	17516.7												653.296	75.6728	653.296	41.161	653.296	48.717			405.4	0.86
15.54	16700												653.778	75.6899	653.778	41.1573	653.778	48.764			405.6	1.032
15.56	16916.7												654.26	75.7042	654.26	41.1569	654.26	48.8101			405.8	0.916
15.58	15766.7												654.742	75.7178	654.742	41.1571	654.742	48.8481			406	0.868
15.6	15866.7												655.224	75.7347	655.224	41.1573	655.224	48.8751			406.2	0.945
15.62	16000												655.706	75.7582	655.706	41.1596	655.706	48.8948			406.4	0.785
15.64	16900												656.188	75.7892	656.188	41.1674	656.188	48.9151			406.6	0.748
15.66	16916.7												656.671	75.8251	656.671	41.184	656.671	48.943			406.8	0.921
15.68	16283.3												657.153	75.8611	657.153	41.21	657.153	48.9813			407	1.001
15.7	16350												657.635	75.8928	657.635	41.2434	657.635	49.0262			407.2	1.001
15.72	15300												658.117	75.9182	658.117	41.2804	658.117	49.0702			407.4	0.871
15.74	16450												658.599	75.9387	658.599	41.3175	658.599	49.1061			407.6	0.93
15.76	17283.3												659.081	75.958	659.081	41.3534	659.081	49.1315			407.8	0.875
15.78	16816.7												659.563	75.9801	659.563	41.3894	659.563	49.1504			408	0.858
15.8	17000												660.045	76.0062	660.045	41.4286	660.045	49.1703			408.2	0.786
15.82	16516.7												660.528	76.0345	660.528	41.4736	660.528	49.1982			408.4	1.113
15.84	17400												661.01	76.0609	661.01	41.5249	661.01	49.2362			408.6	1.067
15.86	16850												661.492	76.0821	661.492	41.5803	661.492	49.2803			408.8	1.071
15.88	18283.3												661.974	76.0977	661.974	41.6363	661.974	49.3229			409	1.077
15.9	17083.3												662.456	76.1112	662.456	41.6896	662.456	49.3578			409.2	1.211
15.92	16900												662.938	76.1287	662.938	41.7391	662.938	49.3835			409.4	1.158
15.94	17250												663.42	76.1554	663.42	41.7862	663.42	49.4047			409.6	1.001
15.96	16316.7												663.903	76.1921	663.903	41.834	663.903	49.4291			409.8	1.05
15.98	16216.7												664.385	76.2334	664.385	41.8849	664.385	49.4633			410	1.142
16	16983.3												664.867	76.2679	664.867	41.9398	664.867	49.5085			410.2	0.96
16.02	17133.3												665.349	76.2792	665.349	41.9966	665.349	49.5594			410.4	1.052
16.04	16466.7												665.831	76.2481	665.831	42.0507	665.831	49.6053			410.6	0.914
16.06	17316.7												666.313	76.1547	666.313	42.0956	666.313	49.633			410.8	1.057
16.08	17616.7												666.795	75.9852	666.795	42.1239	666.795	49.6311			411	0.913
16.1	17966.7												667.278	75.7461	667.278	42.1298	667.278	49.5977			411.2	0.84
16.12	17666.7												667.76	75.4825	667.76	42.1136	667.76	49.5475			411.4	0.832
16.14	17183.3												668.242	75.2747	668.242	42.0849	668.242	49.5104			411.6	0.729
16.16	17366.7												668.724	75.1932	668.724	42.0577	668.724	49.5114			411.8	0.763
16.18	18350												669.206	75.2495	669.206	42.0412	669.206	49.5515			412	0.931
16.2	18150												669.688	75.4023	669.688	42.0351	669.688	49.6127			412.2	0.861
16.22	17266.7												670.17	75.5982	670.17	42.0342	670.17	49.6756			412.4	0.727
16.24	17466.7												670.653	75.798	670.653	42.034	670.653	49.73			412.6	0.617
16.26	17383.3												671.135	75.9792	671.135	42.0325	671.135	49.7749			412.8	0.709
16.28	17600												671.617	76.1307	671.617	42.0297	671.617	49.8142			413	0.839
16.3	17616.7												672.099	76.2481	672.099	42.0268	672.099	49.8532			413.2	0.83
16.32	18933.3												672.581	76.332	672.581	42.0242	672.581	49.8946			413.4	0.818
16.34	19066.7												673.063	76.3873	673.063	42.0215	673.063	49.9373			413.6	0.772
16.36	19383.3												673.545	76.4223	673.545	42.0173	673.545	49.977			413.8	0.745
16.38	19883.3												674.028	76.447	674.028	42.0104	674.028	50.0091			414	0.564
16.4	19850												674.51	76.4695	674.51	42.0012	674.51	50.0322			414.2	0.462
16.42	18916.7												674.992	76.494	674.992	41.9917	674.992	50.0492			414.4	0.528
16.44	19266.7												675.474	76.5204	675.474	41.9857	675.474	50.0659			414.6	0.455
16.46	19000												675.956	76.5457	675.956	41.9866	675.956	50.0881			414.8	0.491
16.48	19500												676.438	76.5661	676.438	41.9961	676.438	50.1181			415	0.41
16.5	19700												676.92	76.5795	676.92	42.0133	676.92	50.1531			415.2	0.478
16.52	20583.3												677.403	76.5868	677.403	42.0354	677.403	50.1868			415.4	0.591
16.54	20733.3												677.885	76.5911	677.885	42.0594	677.885	50.2137			415.6	0.613
16.56	20466.7												678.367	76.5957	678.367	42.0837	678.367	50.2315			415.8	0.598
16.58	22183.3												678.849	76.6024	678.849	42.1094	678.849	50.2435			416	0.883
16.6	22783.3												679.331	76.6104	679.331	42.139	679.331	50.2561			416.2	1.04
16.62	24066.7												679.813	76.6168	679.813	42.1752	679.813	50.2759			416.4	0.805
16.64	27000												680.295	76.6183	680.295	42.2189	680.295	50.3051			416.6	0.695
16.66	27883.3												680.778	76.6131	680.778	42.2685	680.778	50.3412			416.8	0.799
16.68	30150												681.26	76.602	681.26	42.3205	681.26	50.3777			417	0.787
16.7	33133.3												681.742	76.5876	681.742	42.3712	681.742	50.4086			417.2	0.662
16.72	35133.3												682.224	76.5733	682.224	42.4189	682.224	50.4313			417.4	0.697
16.74	35283.3												682.706	76.5613	682.706	42.4641	682.706	50.4487			417.6	0.701
16.76	36916.7												683.188	76.5516	683.188	42.5091	683.188	50.4669			417.8	0.706
16.78	36866.7												683.67	76.5426	683.67	42.5561	683.67	50.4919			418	0.578
16.8	37333.3												684.152	76.5323	684.152	42.6059	684.152	50.5261			418.2	0.526
16.82	35516.7												684.635	76.5198	684.635	42.6568	684.635	50.5668			418.4	0.676
16.84	34533.3												685.117	76.5061	685.117	42.7056	685.117	50.6077			418.6	0.504
16.86	32983.3												685.599	76.4939	685.599	42.7493	685.599	50.6428			418.8	0.513
16.88	30316.7												686.081	76.4854	686.081	42.7859	686.081	50.6697			419	0.661
16.9	27033.3												686.563	76.4819	686.563	42.816	686.563	50.6908			419.2	0.693
16.92	24883.3												687.045	76.4823	687.045	42.8412	687.045	50.7117			419.4	0.705
16.94	23333.3												687.527	76.4842	687.527	42.8635	687.527	50.7383			419.6	0.681
16.96	21966.7												688.01	76.4852	688.01	42.8833	688.01	50.7726			419.8	0.572
16.98	21416.7												688.492	76.4848	688.492	42.8996	688.492	50.8122			420	0.59
17	20166.7												688.974	76.4849	688.974	42.9101	688.974	50.8513			420.2	0.689
17.02	19816.7												689.456	76.4895	689.456	42.913	689.456	50.8844			420.4	0.696
17.04	20533.3												689.938	76.502	689.938	42.9084	689.938	50.9097			420.6	0.665
17.06	19650												690.42	76.524	690.42	42.8982	690.42	50.9302			420.8	0.595
17.08	19883.3												690.902	76.5543	690.902	42.8858	690.902	50.9519			421	0.526
17.1	19116.7												691.385	76.5889	691.385	42.8742	691.385	50.9802			421.2	0.458
17.12	19316.7												691.867	76.6234	691.867	42.8648	691.867	51.0168			421.4	0.579
17.14	19566.7												692.349	76.6549	692.349	42.8571	692.349	51.059			421.6	0.527
17.16	20216.7												692.831	76.6831	692.831	42.8492	692.831	51.101			421.8	0.446
17.18	19383.3												693.313	76.7104	693.313	42.8392	693.313	51.1373			422	0.51
17.2	18450												693.795	76.7396	693.795	42.8269	693.795	51.1661			422.2	0.658
17.22	19316.7												694.277	76.7725	694.277	42.8142	694.277	51.1901			422.4	0.743
17.24	19316.7												694.759	76.8086	694.759	42.8042	694.759	51.2149			422.6	0.801
17.26	19866.7												695.242	76.8447	695.242	42.7997	695.242	51.2457			422.8	0.723
17.28	19116.7												695.724	76.8771	695.724	42.802	695.724	51.2842			423	0.568
17.3	19233.3												696.206	76.903	696.206	42.8104	696.206	51.3278			423.2	0.537
17.32	19800												696.688	76.9224	696.688	42.8226	696.688	51.3708			423.4	0.534
17.34	18983.3												697.17	76.9374	697.17	42.8363	697.17	51.4084			423.6	0.524
17.36	18816.7												697.652	76.9514	697.652	42.8509	697.652	51.4387			423.8	0.575
17.38	19783.3												698.134	76.9668	698.134	42.8678	698.134	51.4649			424	0.511
17.4	19466.7												698.616	76.9841	698.616	42.8895	698.616	51.4923			424.2	0.575
17.42	20083.3												699.099	77.0012	699.099	42.9184	699.099	51.5264			424.4	0.633
17.44	20266.7												699.581	77.0157	699.581	42.9554	699.581	51.5689			424.6	0.624
17.46	19466.7												700.063	77.0257	700.063	42.9987	700.063	51.6172			424.8	0.605
17.48	19900												700.545	77.0315	700.545	43.0455	700.545	51.6662			425	0.694
17.5	18600												701.027	77.0351	701.027	43.0928	701.027	51.7107			425.2	0.669
17.52	19800												701.509	77.0395	701.509	43.1392	701.509	51.7491			425.4	0.7
17.54	19166.7												701.991	77.0462	701.991	43.185	701.991	51.7837			425.6	0.602
17.56	19133.3												702.474	77.0551	702.474	43.2323	702.474	51.8193			425.8	0.747
17.58	19316.7												702.956	77.064	702.956	43.2826	702.956	51.8605			426	0.636
17.6	19700												703.438	77.0704	703.438	43.3362	703.438	51.9086			426.2	0.598
17.62	18833.3												703.92	77.073	703.92	43.3916	703.92	51.961			426.4	0.58
17.64	19416.7												704.402	77.0729	704.402	43.4456	704.402	52.0122			426.6	0.908
17.66	19550												704.884	77.0735	704.884	43.4955	704.884	52.0576			426.8	0.897
17.68	19983.3												705.366	77.0789	705.366	43.5399	705.366	52.0957			427	0.782
17.7	20450												705.849	77.0922	705.849	43.5791	705.849	52.1293			427.2	0.584
17.72	19483.3												706.331	77.1137	706.331	43.615	706.331	52.1635			427.4	0.522
17.74	20216.7												706.813	77.1416	706.813	43.6492	706.813	52.2031			427.6	0.527
17.76	18833.3												707.295	77.1728	707.295	43.6822	707.295	52.2493			427.8	0.509
17.78	19266.7												707.777	77.2046	707.777	43.7126	707.777	52.2993			428	0.475
17.8	19433.3												708.259	77.2363	708.259	43.7379	708.259	52.3479			428.2	0.536
17.82	19750												708.741	77.2692	708.741	43.7562	708.741	52.3901			428.4	0.52
17.84	19016.7												709.223	77.3052	709.223	43.7668	709.223	52.4246			428.6	0.502
17.86	19466.7												709.706	77.3457	709.706	43.771	709.706	52.4539			428.8	0.5
17.88	19466.7												710.188	77.3901	710.188	43.7714	710.188	52.4832			429	0.471
17.9	20416.7												710.67	77.436	710.67	43.7706	710.67	52.5172			429.2	0.453
17.92	19633.3												711.152	77.4804	711.152	43.7701	711.152	52.5575			429.4	0.425
17.94	19300												711.634	77.5212	711.634	43.7696	711.634	52.6018			429.6	0.36
17.96	19700												712.116	77.5586	712.116	43.7675	712.116	52.6452			429.8	0.323
17.98	20300												712.598	77.5945	712.598	43.7624	712.598	52.6829			430	0.372
18	19883.3												713.081	77.6315	713.081	43.7539	713.081	52.7135			430.2	0.374
18.02	20350												713.563	77.671	713.563	43.7437	713.563	52.7395			430.4	0.56
18.04	19316.7												714.045	77.7126	714.045	43.7342	714.045	52.7656			430.6	0.617
18.06	19833.3												714.527	77.7535	714.527	43.7281	714.527	52.7964			430.8	0.634
18.08	20316.7												715.009	77.7906	715.009	43.7267	715.009	52.8333			431	0.567
18.1	19400												715.491	77.8216	715.491	43.7292	715.491	52.8738			431.2	0.484
18.12	19666.7												715.973	77.8461	715.973	43.7338	715.973	52.9127			431.4	0.498
18.14	20850												716.456	77.8656	716.456	43.7387	716.456	52.9452			431.6	0.543
18.16	20116.7												716.938	77.8821	716.938	43.7432	716.938	52.9696			431.8	0.628
18.18	20433.3												717.42	77.8963	717.42	43.7486	717.42	52.988			432	0.564
18.2	20650												717.902	77.9074	717.902	43.7576	717.902	53.0053			432.2	0.574
18.22	20600												718.384	77.913	718.384	43.7727	718.384	53.0262			432.4	0.569
18.24	19766.7												718.866	77.9112	718.866	43.7953	718.866	53.0523			432.6	0.682
18.26	20500												719.348	77.9026	719.348	43.8244	719.348	53.0818			432.8	0.677
18.28	20700												719.831	77.8907	719.831	43.8581	719.831	53.1105			433	0.587
18.3	19983.3												720.313	77.8813	720.313	43.894	720.313	53.1343			433.2	0.566
18.32	19700												720.795	77.8799	720.795	43.9311	720.795	53.1527			433.4	0.624
18.34	20766.7												721.277	77.8896	721.277	43.97	721.277	53.1684			433.6	0.582
18.36	20400												721.759	77.9094	721.759	44.0124	721.759	53.1867			433.8	0.592
18.38	21100												722.241	77.9351	722.241	44.0597	722.241	53.2118			434	0.68
18.4	19750												722.723	77.9613	722.723	44.1119	722.723	53.2443			434.2	0.625
18.42	20833.3												723.206	77.9841	723.206	44.1671	723.206	53.2811			434.4	0.593
18.44	20616.7												723.688	78.0025	723.688	44.2221	723.688	53.3165			434.6	0.477
18.46	19750												724.17	78.0188	724.17	44.2741	724.17	53.3458			434.8	0.43
18.48	20400												724.652	78.0366	724.652	44.3217	724.652	53.3673			435	0.384
18.5	19516.7												725.134	78.059	725.134	44.3652	725.134	53.3831			435.2	0.36
18.52	20400												725.616	78.0868	725.616	44.4062	725.616	53.3981			435.4	0.372
18.54	19316.7												726.098	78.1183	726.098	44.4465	726.098	53.4167			435.6	0.42
18.56	19433.3												726.58	78.1508	726.58	44.4865	726.58	53.4407			435.8	0.448
18.58	20600												727.063	78.182	727.063	44.5251	727.063	53.4677			436	0.785
18.6	20900												727.545	78.212	727.545	44.56	727.545	53.4933			436.2	0.888
18.62	20650												728.027	78.2428	728.027	44.5891	728.027	53.5132			436.4	0.782
18.64	21466.7												728.509	78.2772	728.509	44.6114	728.509	53.526			436.6	0.854
18.66	20083.3												728.991	78.3171	728.991	44.6277	728.991	53.534			436.8	0.734
18.68	20783.3												729.473	78.362	729.473	44.6398	729.473	53.5416			437	0.661
18.7	20283.3												729.955	78.4093	729.955	44.6497	729.955	53.5532			437.2	0.7
18.72	20866.7												730.438	78.4552	730.438	44.6583	730.438	53.5701			437.4	0.653
18.74	20250												730.92	78.4973	730.92	44.6649	730.92	53.59			437.6	0.604
18.76	20116.7												731.402	78.5354	731.402	44.6679	731.402	53.6086			437.8	0.746
18.78	20850												731.884	78.5717	731.884	44.6658	731.884	53.6218			438	0.864
18.8	20700												732.366	78.6093	732.366	44.6585	732.366	53.6285			438.2	0.771
18.82	20666.7												732.848	78.65	732.848	44.6476	732.848	53.6312			438.4	0.727
18.84	21250												733.33	78.6938	733.33	44.6358	733.33	53.6345			438.6	0.843
18.86	21100												733.812	78.7379	733.812	44.6257	733.812	53.6427			438.8	0.862
18.88	20716.7												734.295	78.7786	734.295	44.6189	734.295	53.6574			439	0.781
18.9	20016.7												734.777	78.8134	734.777	44.615	734.777	53.6762			439.2	0.795
18.92	19800												735.259	78.8417	735.259	44.6126	735.259	53.6949			439.4	0.702
18.94	21716.7												735.741	78.8653	735.741	44.6104	735.741	53.7093			439.6	0.756
18.96	21266.7												736.223	78.8869	736.223	44.6079	736.223	53.7184			439.8	0.792
18.98	20900												736.705	78.9084	736.705	44.6063	736.705	53.7244			440	0.723
19	21216.7												737.187	78.9298	737.187	44.6079	737.187	53.7319			440.2	0.769
19.02	21783.3												737.67	78.9494	737.67	44.6151	737.67	53.7449			440.4	0.789
19.04	20566.7												738.152	78.965	738.152	44.6286	738.152	53.7647			440.6	0.811
19.06	21850												738.634	78.9754	738.634	44.648	738.634	53.7886			440.8	0.995
19.08	21300												739.116	78.982	739.116	44.6713	739.116	53.8121			441	0.869
19.1	20800												739.598	78.9876	739.598	44.6968	739.598	53.8306			441.2	0.771
19.12	21050												740.08	78.9959	740.08	44.7237	740.08	53.8427			441.4	0.592
19.14	21000												740.562	79.0088	740.562	44.7532	740.562	53.8504			441.6	0.718
19.16	21450												741.045	79.0259	741.045	44.787	741.045	53.8581			441.8	0.628
19.18	22000												741.527	79.0446	741.527	44.827	741.527	53.8698			442	0.747
19.2	20950												742.009	79.0614	742.009	44.8736	742.009	53.8866			442.2	0.814
19.22	21366.7												742.491	79.0743	742.491	44.9254	742.491	53.9067			442.4	0.737
19.24	21266.7												742.973	79.0836	742.973	44.9798	742.973	53.9255			442.6	0.831
19.26	21350												743.455	79.0919	743.455	45.034	743.455	53.9393			442.8	0.945
19.28	21866.7												743.937	79.1026	743.937	45.0865	743.937	53.9472			443	0.779
19.3	21866.7												744.419	79.1182	744.419	45.1374	744.419	53.9516			443.2	1.013
19.32	21633.3												744.902	79.1387	744.902	45.1875	744.902	53.957			443.4	0.814
19.34	21266.7												745.384	79.1622	745.384	45.238	745.384	53.9674			443.6	0.9
19.36	20916.7												745.866	79.186	745.866	45.2888	745.866	53.9837			443.8	0.937
19.38	21433.3												746.348	79.2083	746.348	45.3386	746.348	54.0033			444	1.107
19.4	22000												746.83	79.2293	746.83	45.3849	746.83	54.0212			444.2	1.124
19.42	22116.7												747.312	79.2512	747.312	45.4257	747.312	54.0333			444.4	1.341
19.44	21233.3												747.794	79.2763	747.794	45.46	747.794	54.0381			444.6	1.203
19.46	22250												748.277	79.3059	748.277	45.4885	748.277	54.0382			444.8	1.34
19.48	22816.7												748.759	79.3385	748.759	45.5126	748.759	54.0385			445	1.096
19.5	22066.7												749.241	79.371	749.241	45.5338	749.241	54.0433			445.2	1.233
19.52	22216.7												749.723	79.3996	749.723	45.5528	749.723	54.0544			445.4	1.36
19.54	21250												750.205	79.4225	750.205	45.5685	750.205	54.0695			445.6	1.282
19.56	21333.3												750.687	79.4402	750.687	45.5795	750.687	54.0841			445.8	1.698
19.58	21316.7												751.169	79.4553	751.169	45.5842	751.169	54.0941			446	1.996
19.6	22800												751.652	79.4712	751.652	45.5826	751.652	54.0976			446.2	2.316
19.62	21350												752.134	79.4898	752.134	45.5761	752.134	54.0968			446.4	2.356
19.64	21983.3												752.616	79.51	752.616	45.5668	752.616	54.0958			446.6	2.864
19.66	21533.3												753.098	79.5289	753.098	45.5573	753.098	54.0988			446.8	3.309
19.68	21116.7												753.58	79.5426	753.58	45.5487	753.58	54.1074			447	3.457
19.7	22383.3												754.062	79.5489	754.062	45.5408	754.062	54.1197			447.2	3.715
19.72	21716.7												754.544	79.5482	754.544	45.5324	754.544	54.1317			447.4	3.777
19.74	22450												755.027	79.5435	755.027	45.5223	755.027	54.1398			447.6	4.097
19.76	22650												755.509	79.5382	755.509	45.5107	755.509	54.1431			447.8	4.567
19.78	22916.7												755.991	79.535	755.991	45.4993	755.991	54.144			448	5.057
19.8	22433.3												756.473	79.5339	756.473	45.4904	756.473	54.1468			448.2	5.179
19.82	21100												756.955	79.5327	756.955	45.4868	756.955	54.1556			448.4	5.581
19.84	22800												757.437	79.5287	757.437	45.4895	757.437	54.1713			448.6	6.136
19.86	22966.7												757.919	79.5203	757.919	45.4982	757.919	54.1914			448.8	6.719
19.88	22283.3												758.402	79.5084	758.402	45.5113	758.402	54.211			449	8.283
19.9	21333.3												758.884	79.4959	758.884	45.5272	758.884	54.2259			449.2	8.344
19.92	21616.7												759.366	79.4863	759.366	45.5452	759.366	54.2346			449.4	8.565
19.94	22550												759.848	79.4818	759.848	45.5661	759.848	54.2391			449.6	9.537
19.96	22883.3												760.33	79.4822	760.33	45.5917	760.33	54.2435			449.8	10.04
19.98	22250												760.812	79.4851	760.812	45.6235	760.812	54.2517			450	10.77
20	22000												761.294	79.4875	761.294	45.6618	761.294	54.265			450.2	11.21
20.02	22450												761.776	79.4881	761.776	45.7054	761.776	54.281			450.4	11.83
20.04	21866.7												762.259	79.488	762.259	45.752	762.259	54.2955			450.6	12.03
20.06	22750												762.741	79.4908	762.741	45.7996	762.741	54.3046			450.8	11.69
20.08	22900												763.223	79.5005	763.223	45.8472	763.223	54.3074			451	11.58
20.1	22966.7												763.705	79.5196	763.705	45.8953	763.705	54.3065			451.2	11.75
20.12	23283.3												764.187	79.5477	764.187	45.9453	764.187	54.3066			451.4	12.17
20.14	21583.3												764.669	79.5817	764.669	45.9983	764.669	54.3119			451.6	12.17
20.16	23516.7												765.151	79.6171	765.151	46.0541	765.151	54.3234			451.8	12.81
20.18	23483.3												765.634	79.6507	765.634	46.1109	765.634	54.3389			452	12.37
20.2	22983.3												766.116	79.6813	766.116	46.1659	766.116	54.3535			452.2	12.06
20.22	22650												766.598	79.7107	766.598	46.2165	766.598	54.363			452.4	12.05
20.24	22583.3												767.08	79.7414	767.08	46.2614	767.08	54.3662			452.6	12.15
20.26	22416.7												767.562	79.7754	767.562	46.3008	767.562	54.3654			452.8	11.62
20.28	23600												768.044	79.8126	768.044	46.3363	768.044	54.3656			453	11.68
20.3	24000												768.526	79.8508	768.526	46.3692	768.526	54.3713			453.2	12.5
20.32	23650												769.009	79.8869	769.009	46.4	769.009	54.3842			453.4	12.43
20.34	22866.7												769.491	79.9191	769.491	46.4281	769.491	54.4022			453.6	11.98
20.36	23016.7												769.973	79.9477	769.973	46.4516	769.973	54.4208			453.8	11.51
20.38	22750												770.455	79.9751	770.455	46.4691	770.455	54.4357			454	10.94
20.4	22466.7												770.937	80.0042	770.937	46.48	770.937	54.445			454.2	10.15
20.42	22900												771.419	80.0367	771.419	46.4853	771.419	54.4507			454.4	9.782
20.44	22150												771.901	80.072	771.901	46.4868	771.901	54.4568			454.6	9.269
20.46	23450												772.384	80.1072	772.384	46.4861	772.384	54.4672			454.8	8.656
20.48	22700												772.866	80.1389	772.866	46.484	772.866	54.4833			455	7.899
20.5	24800												773.348	80.165	773.348	46.4801	773.348	54.5031			455.2	7.587
20.52	23883.3												773.83	80.1861	773.83	46.4731	773.83	54.5224			455.4	7.943
20.54	23583.3												774.312	80.2049	774.312	46.4621	774.312	54.5375			455.6	7.737
20.56	22833.3												774.794	80.2247	774.794	46.4475	774.794	54.5474			455.8	7.325
20.58	23100												775.276	80.2475	775.276	46.4309	775.276	54.5547			456	7.086
20.6	23800												775.758	80.273	775.758	46.4153	775.758	54.5639			456.2	6.647
20.62	22666.7												776.24	80.2986	776.24	46.4035	776.24	54.5791			456.4	6.402
20.64	22933.3												776.723	80.3213	776.723	46.3969	776.723	54.6015			456.6	6.337
20.66	22466.7												777.205	80.3397	777.205	46.3955	777.205	54.6288			456.8	5.668
20.68	23883.3												777.687	80.3551	777.687	46.3983	777.687	54.6563			457	5.499
20.7	23500												778.169	80.3713	778.169	46.4038	778.169	54.6796			457.2	5.206
20.72	22750												778.651	80.3928	778.651	46.412	778.651	54.6973			457.4	4.927
20.74	24516.7												779.133	80.4225	779.133	46.4236	779.133	54.7115			457.6	5.059
20.76	23733.3												779.615	80.4607	779.615	46.4406	779.615	54.7264			457.8	4.707
20.78	24933.3												780.098	80.5051	780.098	46.4644	780.098	54.7463			458	4.313
20.8	23350												780.58	80.5522	780.58	46.4953	780.58	54.7724			458.2	4.2
20.82	23450												781.062	80.5996	781.062	46.5322	781.062	54.8026			458.4	4.63
20.84	23766.7												781.544	80.6472	781.544	46.5729	781.544	54.8323			458.6	4.279
20.86	23616.7												782.026	80.6974	782.026	46.6154	782.026	54.8575			458.8	4.242
20.88	23366.7												782.508	80.7529	782.508	46.659	782.508	54.8767			459	4.144
20.9	23616.7												782.99	80.8156	782.99	46.7046	782.99	54.8922			459.2	4.525
20.92	23433.3												783.473	80.8846	783.473	46.7536	783.473	54.9083			459.4	4.532
20.94	24300												783.955	80.9572	783.955	46.8077	783.955	54.9293			459.6	4.397
20.96	23300												784.437	81.0299	784.437	46.8668	784.437	54.9567			459.8	4.795
20.98	23250												784.919	81.1006	784.919	46.9293	784.919	54.9886			460	4.884
21	22800												785.401	81.1699	785.401	46.9924	785.401	55.0206			460.2	5.355
21.02	23266.7												785.883	81.2406	785.883	47.0533	785.883	55.049			460.4	5.742
21.04	22650												786.365	81.3156	786.365	47.1104	786.365	55.0725			460.6	6.229
21.06	24066.7												786.848	81.3964	786.848	47.1636	786.848	55.0936			460.8	6.831
21.08	22950												787.33	81.4814	787.33	47.2135	787.33	55.1167			461	8.199
21.1	23316.7												787.812	81.5666	787.812	47.2612	787.812	55.146			461.2	8.495
21.12	22033.3												788.294	81.6476	788.294	47.3067	788.294	55.1827			461.4	9.264
21.14	24100												788.776	81.722	788.776	47.3487	788.776	55.2247			461.6	9.84
21.16	24550												789.258	81.7903	789.258	47.3856	789.258	55.2674			461.8	10.6
21.18	23683.3												789.74	81.8561	789.74	47.416	789.74	55.307			462	11.8
21.2	23383.3												790.222	81.9233	790.222	47.4396	790.222	55.3424			462.2	12.58
21.22	22083.3												790.705	81.9945	790.705	47.4577	790.705	55.3761			462.4	14.19
21.24	24133.3												791.187	82.0689	791.187	47.4722	791.187	55.4127			462.6	15.46
21.26	23166.7												791.669	82.1431	791.669	47.4851	791.669	55.4566			462.8	16.71
21.28	23233.3												792.151	82.2133	792.151	47.4967	792.151	55.5086			463	19.05
21.3	23333.3												792.633	82.2772	792.633	47.5064	792.633	55.5661			463.2	21.41
21.32	25633.3												793.115	82.3356	793.115	47.5122	793.115	55.624			463.4	23.15
21.34	25283.3												793.597	82.3923	793.597	47.5128	793.597	55.6774			463.6	25.11
21.36	24400												794.08	82.4512	794.08	47.508	794.08	55.7248			463.8	28.64
21.38	23800												794.562	82.5148	794.562	47.4994	794.562	55.7688			464	32.35
21.4	24966.7												795.044	82.5818	795.044	47.4893	795.044	55.8142			464.2	35.38
21.42	24150												795.526	82.6484	795.526	47.4804	795.526	55.866			464.4	38.81
21.44	24483.3												796.008	82.71	796.008	47.4737	796.008	55.9258			464.6	42.92
21.46	24116.7												796.49	82.7643	796.49	47.4688	796.49	55.9917			464.8	46.65
21.48	25016.7												796.972	82.812	796.972	47.4642	796.972	56.0588			465	51.3
21.5	23283.3												797.455	82.8571	797.455	47.4584	797.455	56.1226			465.2	53.54
21.52	24816.7												797.937	82.9039	797.937	47.4515	797.937	56.1812			465.4	58.18
21.54	24050												798.419	82.9549	798.419	47.445	798.419	56.2366			465.6	63.4
21.56	24316.7												798.901	83.0091	798.901	47.4418	798.901	56.2931			465.8	69.85
21.58	24750												799.383	83.0626	799.383	47.4447	799.383	56.3547			466	76.33
21.6	23433.3												799.865	83.111	799.865	47.4553	799.865	56.4226			466.2	81.82
21.62	25250												800.347	83.1514	800.347	47.4733	800.347	56.4946			466.4	89.44
21.64	25233.3												800.83	83.1841	800.83	47.4968	800.83	56.5659			466.6	97.62
21.66	23633.3												801.312	83.2118	801.312	47.5241	801.312	56.6326			466.8	105.1
21.68	24000												801.794	83.2371	801.794	47.5543	801.794	56.6935			467	112.2
21.7	25183.3												802.276	83.2606	802.276	47.5878	802.276	56.751			467.2	121
21.72	23366.7												802.758	83.2791	802.758	47.6263	802.758	56.8098			467.4	130
21.74	23866.7												803.24	83.2873	803.24	47.6711	803.24	56.874			467.6	138.1
21.76	24666.7												803.722	83.28	803.722	47.7223	803.722	56.9447			467.8	144.4
21.78	23516.7												804.205	83.2544	804.205	47.7785	804.205	57.0198			468	152.4
21.8	24733.3												804.687	83.2115	804.687	47.8371	804.687	57.0946			468.2	160.7
21.82	24683.3												805.169	83.1549	805.169	47.8956	805.169	57.1653			468.4	171.6
21.84	24500												805.651	83.0883	805.651	47.9526	805.651	57.2307			468.6	181
21.86	24000												806.133	83.0128	806.133	48.008	806.133	57.2933			468.8	192.5
21.88	24233.3												806.615	82.9262	806.615	48.0629	806.615	57.3576			469	208.1
21.9	23750												807.097	82.8241	807.097	48.1177	807.097	57.4276			469.2	220.2
21.92	23216.7												807.58	82.7024	807.58	48.1722	807.58	57.5048			469.4	230.8
21.94	24516.7												808.062	82.5596	808.062	48.2244	808.062	57.5872			469.6	246
21.96	25200												808.544	82.398	808.544	48.2722	808.544	57.6708			469.8	256.7
21.98	23600												809.026	82.2227	809.026	48.3133	809.026	57.752			470	273
22	23750												809.508	82.0392	809.508	48.3471	809.508	57.8295			470.2	283.2
22.02	23900												809.99	81.8508	809.99	48.3743	809.99	57.9053			470.4	294.3
22.04	22866.7												810.472	81.6579	810.472	48.3966	810.472	57.9828			470.6	306.9
22.06	22866.7												810.954	81.4585	810.954	48.4158	810.954	58.0651			470.8	319.7
22.08	23950												811.437	81.2506	811.437	48.4322	811.437	58.1526			471	329
22.1	24850												811.919	81.0341	811.919	48.4453	811.919	58.243			471.2	345.1
22.12	24116.7												812.401	80.8118	812.401	48.4535	812.401	58.3326			471.4	354
22.14	24366.7												812.883	80.5891	812.883	48.4557	812.883	58.4184			471.6	368
22.16	24866.7												813.365	80.3718	813.365	48.4516	813.365	58.5			471.8	383
22.18	23300												813.847	80.1642	813.847	48.4426	813.847	58.5799			472	395
22.2	24916.7												814.329	79.9683	814.329	48.4308	814.329	58.6619			472.2	403.6
22.22	23650												814.812	79.7838	814.812	48.4187	814.812	58.7489			472.4	416
22.24	24816.7												815.294	79.6098	815.294	48.4073	815.294	58.8412			472.6	431.9
22.26	24700												815.776	79.4465	815.776	48.3967	815.776	58.9362			472.8	443.7
22.28	24516.7												816.258	79.2964	816.258	48.3859	816.258	59.0297			473	450.9
22.3	25516.7												816.74	79.1634	816.74	48.374	816.74	59.1184			473.2	458
22.32	24383.3												817.222	79.0523	817.222	48.361	817.222	59.2015			473.4	471.2
22.34	24200												817.704	78.9658	817.704	48.3481	817.704	59.2812			473.6	479.9
22.36	24633.3												818.187	78.9048	818.187	48.3374	818.187	59.3613			473.8	488.4
22.38	24466.7												818.669	78.8673	818.669	48.3307	818.669	59.4449			474	497.8
22.4	24500												819.151	78.8512	819.151	48.3292	819.151	59.5328			474.2	505.3
22.42	25683.3												819.633	78.8547	819.633	48.3325	819.633	59.6233			474.4	508.5
22.44	23316.7												820.115	78.8787	820.115	48.3397	820.115	59.7128			474.6	515.3
22.46	23866.7												820.597	78.9259	820.597	48.3497	820.597	59.7988			474.8	520.4
22.48	24100												821.079	78.9993	821.079	48.3626	821.079	59.8805			475	522.6
22.5	24366.7												821.562	79.1009	821.562	48.3797	821.562	59.9598			475.2	531.2
22.52	23983.3												822.044	79.2293	822.044	48.4029	822.044	60.0399			475.4	531.8
22.54	23800												822.526	79.381	822.526	48.4337	822.526	60.1232			475.6	536.5
22.56	25016.7												823.008	79.5506	823.008	48.4722	823.008	60.2098			475.8	540.9
22.58	23816.7												823.49	79.7343	823.49	48.5172	823.49	60.2976			476	541.1
22.6	24583.3												823.972	79.9303	823.972	48.5664	823.972	60.3834			476.2	542.2
22.62	25500												824.454	80.1396	824.454	48.6176	824.454	60.4644			476.4	541.8
22.64	24466.7												824.936	80.3641	824.936	48.6697	824.936	60.5406			476.6	542.7
22.66	24450												825.418	80.6044	825.418	48.7229	825.418	60.6138			476.8	540.9
22.68	23800												825.901	80.8588	825.901	48.7782	825.901	60.6875			477	536.3
22.7	24450												826.383	81.1227	826.383	48.8362	826.383	60.7641			477.2	536.6
22.72	25633.3												826.865	81.3908	826.865	48.8968	826.865	60.8442			477.4	527.7
22.74	24150												827.347	81.6593	827.347	48.9584	827.347	60.926			477.6	520.9
22.76	24166.7												827.829	81.9268	827.829	49.0187	827.829	61.0064			477.8	521.5
22.78	24550												828.311	82.1947	828.311	49.0757	828.311	61.0832			478	516.1
22.8	23733.3												828.793	82.4652	828.793	49.128	828.793	61.1558			478.2	511.5
22.82	25200												829.276	82.7388	829.276	49.1757	829.276	61.2259			478.4	502.3
22.84	25816.7												829.758	83.0136	829.758	49.2195	829.758	61.2958			478.6	494.6
22.86	25150												830.24	83.2852	830.24	49.2602	830.24	61.3676			478.8	489.7
22.88	25033.3												830.722	83.5494	830.722	49.2975	830.722	61.4414			479	480.3
22.9	23683.3												831.204	83.8038	831.204	49.3306	831.204	61.5152			479.2	473
22.92	25083.3												831.686	84.0497	831.686	49.3578	831.686	61.5865			479.4	465.2
22.94	23933.3												832.168	84.2906	832.168	49.3779	832.168	61.6534			479.6	454.3
22.96	25400												832.651	84.5302	832.651	49.3903	832.651	61.7161			479.8	439.4
22.98	25183.3												833.133	84.7702	833.133	49.3958	833.133	61.7763			480	426
23	24733.3												833.615	85.0088	833.615	49.3958	833.615	61.8372			480.2	413.2
23.02	25383.3												834.097	85.242	834.097	49.3919	834.097	61.9005			480.4	401.2
23.04	24683.3												834.579	85.4657	834.579	49.3848	834.579	61.9665			480.6	390.4
23.06	24633.3												835.061	85.6784	835.061	49.3747	835.061	62.0333			480.8	376.4
23.08	23950												835.543	85.8827	835.543	49.3611	835.543	62.0978			481	363.3
23.1	25950												836.025	86.0833	836.025	49.3438	836.025	62.158			481.2	351.8
23.12	25733.3												836.508	86.2851	836.508	49.3236	836.508	62.2135			481.4	336.2
23.14	23283.3												836.99	86.49	836.99	49.302	836.99	62.2659			481.6	322.3
23.16	23716.7												837.472	86.6959	837.472	49.2814	837.472	62.3178			481.8	310.3
23.18	24250												837.954	86.898	837.954	49.2639	837.954	62.3713			482	296.8
23.2	25083.3												838.436	87.0914	838.436	49.2507	838.436	62.4265			482.2	284.9
23.22	24200												838.918	87.2738	838.918	49.242	838.918	62.4821			482.4	271.5
23.24	23833.3												839.4	87.4471	839.4	49.2371	839.4	62.5357			482.6	256
23.26	25166.7												839.883	87.6164	839.883	49.2355	839.883	62.5856			482.8	239.7
23.28	24733.3												840.365	87.7864	840.365	49.2375	840.365	62.6316			483	228.1
23.3	24816.7												840.847	87.9595	840.847	49.244	840.847	62.6754			483.2	214.4
23.32	24050												841.329	88.1338	841.329	49.2568	841.329	62.719			483.4	203.4
23.34	25500												841.811	88.3047	841.811	49.2772	841.811	62.7641			483.6	193.3
23.36	25233.3												842.293	88.4674	842.293	49.3053	842.293	62.8107			483.8	185.1
23.38	24833.3												842.775	88.6197	842.775	49.3402	842.775	62.8572			484	174.6
23.4	24316.7												843.258	88.7632	843.258	49.38	843.258	62.901			484.2	164.3
23.42	23550												843.74	88.9025	843.74	49.4229	843.74	62.9404			484.4	154.1
23.44	24716.7												844.222	89.0417	844.222	49.4682	844.222	62.9752			484.6	143
23.46	24483.3												844.704	89.1822	844.704	49.5161	844.704	63.0067			484.8	133.3
23.48	24866.7												845.186	89.3216	845.186	49.5675	845.186	63.0368			485	124.4
23.5	24366.7												845.668	89.4548	845.668	49.6231	845.668	63.067			485.2	116.1
23.52	25450												846.15	89.5772	846.15	49.6828	846.15	63.0972			485.4	106.4
23.54	24833.3												846.633	89.6873	846.633	49.7453	846.633	63.1258			485.6	99.8
23.56	26266.7												847.115	89.7876	847.115	49.8087	847.115	63.1506			485.8	93.41
23.58	24600												847.597	89.883	847.597	49.8715	847.597	63.1704			486	86.86
23.6	24333.3												848.079	89.9781	848.079	49.9325	848.079	63.1853			486.2	80.94
23.62	24833.3												848.561	90.0745	848.561	49.9917	848.561	63.1972			486.4	76.88
23.64	25200												849.043	90.1698	849.043	50.0495	849.043	63.2087			486.6	71.51
23.66	24766.7												849.525	90.2593	849.525	50.1059	849.525	63.2214			486.8	65.92
23.68	24316.7												850.008	90.3389	850.008	50.1602	850.008	63.2356			487	59.85
23.7	23816.7												850.49	90.4077	850.49	50.2105	850.49	63.2501			487.2	57.41
23.72	24133.3												850.972	90.4693	850.972	50.2547	850.972	63.2627			487.4	52.53
23.74	23500												851.454	90.5295	851.454	50.2911	851.454	63.2719			487.6	48.51
23.76	25983.3												851.936	90.5935	851.936	50.3192	851.936	63.2777			487.8	44.63
23.78	23866.7												852.418	90.6631	852.418	50.3395	852.418	63.2819			488	41.35
23.8	23250												852.9	90.736	852.9	50.3535	852.9	63.2866			488.2	38.84
23.82	23800												853.382	90.8076	853.382	50.3627	853.382	63.2935			488.4	37.14
23.84	23850												853.865	90.8735	853.865	50.3681	853.865	63.303			488.6	34.84
23.86	23850												854.347	90.9333	854.347	50.3694	854.347	63.3139			488.8	31.78
23.88	24666.7												854.829	90.9901	854.829	50.3662	854.829	63.3243			489	29.37
23.9	24883.3												855.311	91.0497	855.311	50.3578	855.311	63.333			489.2	27.97
23.92	25300												855.793	91.1171	855.793	50.3445	855.793	63.3403			489.4	27.2
23.94	26500												856.275	91.1932	856.275	50.3274	856.275	63.3478			489.6	24.53
23.96	24083.3												856.757	91.275	856.757	50.3083	856.757	63.3577			489.8	23.53
23.98	23950												857.24	91.3568	857.24	50.2891	857.24	63.3718			490	21.63
24	25633.3												857.722	91.4336	857.722	50.2709	857.722	63.3901			490.2	20.11
24.02	24350												858.204	91.504	858.204	50.2543	858.204	63.4113			490.4	19
24.04	23483.3												858.686	91.5709	858.686	50.2389	858.686	63.4334			490.6	18.06
24.06	23550												859.168	91.64	859.168	50.2246	859.168	63.4548			490.8	16.7
24.08	25016.7												859.65	91.7158	859.65	50.2119	859.65	63.4758			491	15.45
24.1	25216.7												860.132	91.7995	860.132	50.202	860.132	63.4977			491.2	14.15
24.12	25750												860.615	91.8878	860.615	50.1966	860.615	63.5227			491.4	13.14
24.14	24550												861.097	91.9747	861.097	50.1972	861.097	63.5523			491.6	12.17
24.16	24783.3												861.579	92.0551	861.579	50.2045	861.579	63.5866			491.8	12.06
24.18	23950												862.061	92.1278	862.061	50.2181	862.061	63.6241			492	11.17
24.2	24183.3												862.543	92.1955	862.543	50.237	862.543	63.663			492.2	10.1
24.22	24916.7												863.025	92.2641	863.025	50.2602	863.025	63.7016			492.4	9.244
24.24	25283.3												863.507	92.3384	863.507	50.2874	863.507	63.74			492.6	8.534
24.26	25416.7												863.99	92.4194	863.99	50.319	863.99	63.7793			492.8	7.813
24.28	24616.7												864.472	92.5036	864.472	50.3561	864.472	63.8214			493	7.639
24.3	23350												864.954	92.5849	864.954	50.3995	864.954	63.8674			493.2	6.856
24.32	24183.3												865.436	92.6576	865.436	50.4492	865.436	63.9171			493.4	7.144
24.34	25266.7												865.918	92.7201	865.918	50.504	865.918	63.969			493.6	7.039
24.36	23233.3												866.4	92.7755	866.4	50.5624	866.4	64.0212			493.8	6.421
24.38	23833.3												866.882	92.8294	866.882	50.6228	866.882	64.0724			494	6.464
24.4	24116.7												867.364	92.8871	867.364	50.6842	867.364	64.1226			494.2	5.93
24.42	24716.7												867.847	92.9502	867.847	50.7462	867.847	64.1734			494.4	5.532
24.44	25300												868.329	93.016	868.329	50.8092	868.329	64.2267			494.6	4.987
24.46	24916.7												868.811	93.079	868.811	50.8729	868.811	64.2837			494.8	4.861
24.48	25433.3												869.293	93.1347	869.293	50.9364	869.293	64.3445			495	5.016
24.5	23766.7												869.775	93.1819	869.775	50.9982	869.775	64.4076			495.2	4.508
24.52	25400												870.257	93.2241	870.257	51.0561	870.257	64.4713			495.4	4.278
24.54	24400												870.739	93.2669	870.739	51.1083	870.739	64.5341			495.6	4.51
24.56	23883.3												871.222	93.3156	871.222	51.154	871.222	64.5961			495.8	3.87
24.58	26183.3												871.704	93.3714	871.704	51.193	871.704	64.6582			496	3.556
24.6	24433.3												872.186	93.4316	872.186	51.2261	872.186	64.722			496.2	3.381
24.62	24583.3												872.668	93.491	872.668	51.2538	872.668	64.7883			496.4	3.24
24.64	24716.7												873.15	93.5453	873.15	51.2765	873.15	64.857			496.6	2.813
24.66	25416.7												873.632	93.5943	873.632	51.2936	873.632	64.9267			496.8	2.525
24.68	25166.7												874.114	93.6417	874.114	51.3045	874.114	64.9961			497	2.408
24.7	25766.7												874.596	93.6937	874.596	51.3087	874.596	65.0642			497.2	2.655
24.72	24400												875.079	93.7553	875.079	51.3062	875.079	65.1314			497.4	2.526
24.74	24983.3												875.561	93.8273	875.561	51.2981	875.561	65.1989			497.6	2.459
24.76	24650												876.043	93.906	876.043	51.2856	876.043	65.2678			497.8	2.329
24.78	24716.7												876.525	93.9848	876.525	51.2702	876.525	65.3388			498	2.236
24.8	24766.7												877.007	94.0579	877.007	51.2529	877.007	65.411			498.2	2.348
24.82	24283.3												877.489	94.1237	877.489	51.2338	877.489	65.4825			498.4	2.22
24.84	24950												877.971	94.185	877.971	51.2129	877.971	65.5516			498.6	2.204
24.86	24033.3												878.454	94.2476	878.454	51.1903	878.454	65.617			498.8	2.08
24.88	24466.7												878.936	94.3164	878.936	51.1665	878.936	65.6792			499	1.734
24.9	24966.7												879.418	94.3926	879.418	51.1429	879.418	65.7394			499.2	1.764
24.92	24683.3												879.9	94.4729	879.9	51.1214	879.9	65.7993			499.4	1.703
24.94	23166.7												880.382	94.5515	880.382	51.1037	880.382	65.8599			499.6	1.674
24.96	23283.3												880.864	94.6233	880.864	51.0909	880.864	65.9212			499.8	1.532
24.98	24133.3												881.346	94.6871	881.346	51.0835	881.346	65.982			500	1.416
25	24716.7												881.829	94.7459	881.829	51.0811	881.829	66.041			500.2	1.525
25.02	24316.7												882.311	94.8053	882.311	51.0835	882.311	66.0972			500.4	1.53
25.04	24766.7												882.793	94.8696	882.793	51.0908	882.793	66.151			500.6	1.412
25.06	25200												883.275	94.9395	883.275	51.1037	883.275	66.2031			500.8	1.488
25.08	24233.3												883.757	95.0111	883.757	51.1233	883.757	66.2548			501	1.471
25.1	24783.3												884.239	95.078	884.239	51.1502	884.239	66.3065			501.2	1.359
25.12	24700												884.721	95.1351	884.721	51.1845	884.721	66.358			501.4	1.504
25.14	25833.3												885.203	95.1811	885.203	51.2253	885.203	66.408			501.6	1.522
25.16	24233.3												885.686	95.2196	885.686	51.2714	885.686	66.4556			501.8	1.653
25.18	26200												886.168	95.2568	886.168	51.3214	886.168	66.5002			502	1.36
25.2	24566.7												886.65	95.2979	886.65	51.3744	886.65	66.5425			502.2	1.22
25.22	24066.7												887.132	95.3446	887.132	51.4303	887.132	66.5837			502.4	1.168
25.24	23966.7												887.614	95.3941	887.614	51.4891	887.614	66.6251			502.6	1.163
25.26	25266.7												888.096	95.4409	888.096	51.5505	888.096	66.6674			502.8	1.168
25.28	24100												888.578	95.481	888.578	51.6137	888.578	66.7104			503	1.222
25.3	24366.7												889.061	95.5137	889.061	51.6773	889.061	66.7532			503.2	1.168
25.32	24550												889.543	95.5427	889.543	51.7394	889.543	66.7948			503.4	1.46
25.34	23600												890.025	95.574	890.025	51.7987	890.025	66.8349			503.6	1.319
25.36	24433.3												890.507	95.6122	890.507	51.8541	890.507	66.8738			503.8	1.507
25.38	24700												890.989	95.658	890.989	51.9055	890.989	66.9125			504	1.342
25.4	25066.7												891.471	95.7077	891.471	51.9528	891.471	66.9519			504.2	1.376
25.42	23783.3												891.953	95.7554	891.953	51.996	891.953	66.9921			504.4	1.229
25.44	25150												892.436	95.7966	892.436	52.0345	892.436	67.0323			504.6	1.207
25.46	25016.7												892.918	95.8308	892.918	52.0673	892.918	67.0714			504.8	1.167
25.48	23850												893.4	95.8622	893.4	52.0934	893.4	67.1084			505	1.398
25.5	25683.3												893.882	95.897	893.882	52.1122	893.882	67.1432			505.2	1.431
25.52	24433.3												894.364	95.9408	894.364	52.1238	894.364	67.1764			505.4	1.339
25.54	24150												894.846	95.9943	894.846	52.129	894.846	67.2094			505.6	1.166
25.56	23816.7												895.328	96.0542	895.328	52.129	895.328	67.2433			505.8	1.24
25.58	23883.3												895.811	96.1139	895.811	52.1249	895.811	67.2786			506	1.15
25.6	25850												896.293	96.1682	896.293	52.117	896.293	67.3147			506.2	0.932
25.62	25416.7												896.775	96.2156	896.775	52.1055	896.775	67.3504			506.4	0.871
25.64	25266.7												897.257	96.2593	897.257	52.09	897.257	67.3846			506.6	0.85
25.66	23966.7												897.739	96.3047	897.739	52.0704	897.739	67.4169			506.8	0.882
25.68	24633.3												898.221	96.3565	898.221	52.0474	898.221	67.4477			507	1.168
25.7	24283.3												898.703	96.4156	898.703	52.0221	898.703	67.4782			507.2	1.291
25.72	25500												899.186	96.4782	899.186	51.9962	899.186	67.5092			507.4	1.197
25.74	25300												899.668	96.5384	899.668	51.9713	899.668	67.541			507.6	1.289
25.76	24250												900.15	96.5913	900.15	51.9483	900.15	67.5732			507.8	1.153
25.78	23150												900.632	96.6356	900.632	51.9277	900.632	67.6046			508	1.218
25.8	24816.7												901.114	96.6746	901.114	51.9094	901.114	67.6342			508.2	1.339
25.82	24150												901.596	96.714	901.596	51.8934	901.596	67.6615			508.4	1.514
25.84	24750												902.078	96.7582	902.078	51.8803	902.078	67.687			508.6	1.428
25.86	23633.3												902.56	96.8078	902.56	51.8713	902.56	67.7118			508.8	1.399
25.88	24033.3												903.043	96.859	903.043	51.8677	903.043	67.737			509	1.301
25.9	25483.3												903.525	96.9055	903.525	51.8708	903.525	67.7631			509.2	1.286
25.92	24100												904.007	96.9426	904.007	51.8814	904.007	67.7897			509.4	1.34
25.94	24516.7												904.489	96.9693	904.489	51.8993	904.489	67.8163			509.6	1.573
25.96	23616.7												904.971	96.9892	904.971	51.9237	904.971	67.8421			509.8	1.611
25.98	24416.7												905.453	97.0084	905.453	51.9539	905.453	67.8669			510	1.523
26	23966.7												905.935	97.0321	905.935	51.9895	905.935	67.8913			510.2	1.539
26.02	24600												906.418	97.0615	906.418	52.0303	906.418	67.9159			510.4	1.566
26.04	25583.3												906.9	97.0937	906.9	52.0767	906.9	67.9418			510.6	1.591
26.06	24183.3												907.382	97.1231	907.382	52.1283	907.382	67.9689			510.8	1.548
26.08	23200												907.864	97.1456	907.864	52.1847	907.864	67.9967			511	1.442
26.1	23883.3												908.346	97.1607	908.346	52.2443	908.346	68.0244			511.2	1.466
26.12	23733.3												908.828	97.1721	908.828	52.3055	908.828	68.0513			511.4	1.591
26.14	24250												909.31	97.1858	909.31	52.3669	909.31	68.0772			511.6	1.564
26.16	24900												909.793	97.2064	909.793	52.4274	909.793	68.1028			511.8	1.691
26.18	25066.7												910.275	97.2347	910.275	52.4868	910.275	68.129			512	1.603
26.2	24400												910.757	97.2672	910.757	52.5448	910.757	68.1564			512.2	1.62
26.22	24016.7												911.239	97.2981	911.239	52.6014	911.239	68.185			512.4	1.408
26.24	24783.3												911.721	97.3232	911.721	52.6557	911.721	68.2142			512.6	1.485
26.26	24816.7												912.203	97.3421	912.203	52.7064	912.203	68.2429			512.8	1.833
26.28	24416.7												912.685	97.3587	912.685	52.7522	912.685	68.2703			513	1.88
26.3	25000												913.168	97.3792	913.168	52.7918	913.168	68.296			513.2	2.12
26.32	23333.3												913.65	97.4083	913.65	52.8247	913.65	68.3206			513.4	2.044
26.34	24666.7												914.132	97.4468	914.132	52.8508	914.132	68.3447			513.6	2.2
26.36	24033.3												914.614	97.491	914.614	52.8708	914.614	68.3691			513.8	2.298
26.38	24450												915.096	97.5348	915.096	52.8849	915.096	68.3937			514	2.481
26.4	24250												915.578	97.5729	915.578	52.8933	915.578	68.418			514.2	2.703
26.42	24333.3												916.06	97.6043	916.06	52.8959	916.06	68.4414			514.4	2.658
26.44	25583.3												916.542	97.6322	916.542	52.8923	916.542	68.4631			514.6	2.904
26.46	24816.7												917.024	97.6621	917.024	52.8825	917.024	68.4832			514.8	2.934
26.48	25200												917.507	97.6985	917.507	52.867	917.507	68.5023			515	3
26.5	25683.3												917.989	97.7419	917.989	52.8469	917.989	68.5213			515.2	2.883
26.52	24366.7												918.471	97.7888	918.471	52.8236	918.471	68.5409			515.4	3.265
26.54	24116.7												918.953	97.8332	918.953	52.7985	918.953	68.561			515.6	3.667
26.56	25466.7												919.435	97.8702	919.435	52.7726	919.435	68.5812			515.8	3.731
26.58	25916.7												919.917	97.8988	919.917	52.7465	919.917	68.6006			516	3.939
26.6	25233.3												920.399	97.9221	920.399	52.7201	920.399	68.6187			516.2	3.778
26.62	24483.3												920.882	97.9455	920.882	52.6939	920.882	68.6357			516.4	4.082
26.64	23966.7												921.364	97.9731	921.364	52.6683	921.364	68.6522			516.6	4.538
26.66	24150												921.846	98.0052	921.846	52.6446	921.846	68.669			516.8	5.17
26.68	24316.7												922.328	98.0382	922.328	52.6242	922.328	68.687			517	5.746
26.7	23816.7												922.81	98.0661	922.81	52.6084	922.81	68.706			517.2	5.917
26.72	24066.7												923.292	98.0846	923.292	52.5982	923.292	68.7255			517.4	7.22
26.74	23750												923.774	98.0929	923.774	52.5939	923.774	68.7446			517.6	6.971
26.76	24066.7												924.257	98.0948	924.257	52.5953	924.257	68.7627			517.8	7.098
26.78	24250												924.739	98.0963	924.739	52.6022	924.739	68.7801			518	7.595
26.8	23933.3												925.221	98.1019	925.221	52.6146	925.221	68.7973			518.2	7.428
26.82	24883.3												925.703	98.1126	925.703	52.633	925.703	68.8152			518.4	7.956
26.84	24266.7												926.185	98.125	926.185	52.6579	926.185	68.8345			518.6	8.422
26.86	24866.7												926.667	98.1336	926.667	52.6896	926.667	68.8553			518.8	8.57
26.88	24483.3												927.149	98.1343	927.149	52.7279	927.149	68.8767			519	9.146
26.9	24266.7												927.632	98.1269	927.632	52.7719	927.632	68.8978			519.2	9.482
26.92	23950												928.114	98.1152	928.114	52.8204	928.114	68.9177			519.4	9.586
26.94	24400												928.596	98.1053	928.596	52.8723	928.596	68.9363			519.6	10.54
26.96	24366.7												929.078	98.102	929.078	52.9266	929.078	68.9538			519.8	11.1
26.98	23683.3												929.56	98.1062	929.56	52.9832	929.56	68.9709			520	10.98
27	25516.7												930.042	98.1144	930.042	53.0415	930.042	68.9878			520.2	11.59
27.02	24283.3												930.524	98.1211	930.524	53.1012	930.524	69.0047			520.4	12.06
27.04	23916.7												931.006	98.122	931.006	53.1612	931.006	69.0208			520.6	11.98
27.06	23916.7												931.489	98.1163	931.489	53.2201	931.489	69.0357			520.8	12.53
27.08	23366.7												931.971	98.1079	931.971	53.2762	931.971	69.049			521	12.89
27.1	23283.3												932.453	98.1025	932.453	53.3281	932.453	69.0611			521.2	12.97
27.12	24266.7												932.935	98.1046	932.935	53.375	932.935	69.0729			521.4	12.84
27.14	23150												933.417	98.1151	933.417	53.4166	933.417	69.085			521.6	13.33
27.16	23833.3												933.899	98.1303	933.899	53.453	933.899	69.0982			521.8	13.74
27.18	23883.3												934.381	98.1445	934.381	53.4844	934.381	69.1122			522	13
27.2	24116.7												934.864	98.1529	934.864	53.5106	934.864	69.126			522.2	13.67
27.22	23533.3												935.346	98.1543	935.346	53.531	935.346	69.1386			522.4	13.34
27.24	23983.3												935.828	98.1519	935.828	53.5452	935.828	69.1492			522.6	13.31
27.26	23716.7												936.31	98.1511	936.31	53.5527	936.31	69.1577			522.8	13.37
27.28	23850												936.792	98.1562	936.792	53.5537	936.792	69.1647			523	14.2
27.3	24850												937.274	98.1682	937.274	53.5488	937.274	69.1712			523.2	13.86
27.32	24666.7												937.756	98.1839	937.756	53.5388	937.756	69.178			523.4	13.44
27.34	24283.3												938.239	98.1982	938.239	53.5248	938.239	69.1857			523.6	13.78
27.36	24466.7												938.721	98.2068	938.721	53.5073	938.721	69.194			523.8	13.66
27.38	23250												939.203	98.2088	939.203	53.4867	939.203	69.2023			524	13.47
27.4	23266.7												939.685	98.2072	939.685	53.463	939.685	69.2103			524.2	13.94
27.42	23833.3												940.167	98.2069	940.167	53.4365	940.167	69.2181			524.4	13.8
27.44	23733.3												940.649	98.2115	940.649	53.4078	940.649	69.2259			524.6	13.51
27.46	23283.3												941.131	98.2209	941.131	53.3781	941.131	69.2344			524.8	13.24
27.48	22733.3												941.614	98.2311	941.614	53.349	941.614	69.2439			525	13.54
27.5	23783.3												942.096	98.2366	942.096	53.3219	942.096	69.2545			525.2	13.46
27.52	23516.7												942.578	98.2329	942.578	53.2981	942.578	69.2654			525.4	13.44
27.54	23416.7												943.06	98.2199	943.06	53.2781	943.06	69.276			525.6	13.51
27.56	23850												943.542	98.2015	943.542	53.2621	943.542	69.2858			525.8	13.23
27.58	23533.3												944.024	98.1838	944.024	53.2501	944.024	69.2947			526	12.54
27.6	24450												944.506	98.1716	944.506	53.2424	944.506	69.303			526.2	12.17
27.62	23233.3												944.989	98.1661	944.989	53.2394	944.989	69.3111			526.4	11.81
27.64	23116.7												945.471	98.1642	945.471	53.2422	945.471	69.3196			526.6	11.54
27.66	22883.3												945.953	98.1606	945.953	53.2513	945.953	69.3282			526.8	12.35
27.68	23600												946.435	98.1514	946.435	53.2672	946.435	69.3366			527	12.55
27.7	23900												946.917	98.1359	946.917	53.2897	946.917	69.3444			527.2	13.06
27.72	24266.7												947.399	98.1177	947.399	53.3182	947.399	69.3513			527.4	14.27
27.74	23000												947.881	98.1024	947.881	53.352	947.881	69.3578			527.6	13.94
27.76	23500												948.364	98.0947	948.364	53.3906	948.364	69.3642			527.8	14.25
27.78	23716.7												948.846	98.0953	948.846	53.4336	948.846	69.3712			528	13.42
27.8	24550												949.328	98.1014	949.328	53.481	949.328	69.3789			528.2	13.94
27.82	22550												949.81	98.1077	949.81	53.5324	949.81	69.3871			528.4	14.23
27.84	23916.7												950.292	98.11	950.292	53.5872	950.292	69.3951			528.6	13.88
27.86	23500												950.774	98.1074	950.774	53.6443	950.774	69.4024			528.8	13.99
27.88	24066.7												951.256	98.103	951.256	53.7022	951.256	69.4087			529	14.26
27.9	24216.7												951.738	98.1017	951.738	53.7596	951.738	69.4145			529.2	13.84
27.92	22883.3												952.221	98.1072	952.221	53.8152	952.221	69.4205			529.4	14.8
27.94	23850												952.703	98.1199	952.703	53.8683	952.703	69.4278			529.6	13.97
27.96	24500												953.185	98.136	953.185	53.9184	953.185	69.4365			529.8	12.96
27.98	24633.3												953.667	98.1497	953.667	53.965	953.667	69.4467			530	13.22
28	24216.7												954.149	98.1566	954.149	54.0076	954.149	69.4575			530.2	12.53
28.02	23316.7												954.631	98.1557	954.631	54.0454	954.631	69.4682			530.4	12.92
28.04	24150												955.113	98.1504	955.113	54.0776	955.113	69.4781			530.6	12.64
28.06	22333.3												955.596	98.1458	955.596	54.1036	955.596	69.4873			530.8	12.61
28.08	23266.7												956.078	98.1464	956.078	54.1232	956.078	69.4961			531	12.09
28.1	23216.7												956.56	98.1532	956.56	54.1364	956.56	69.5052			531.2	11.42
28.12	24000												957.042	98.1632	957.042	54.1435	957.042	69.5148			531.4	11.37
28.14	23250												957.524	98.1715	957.524	54.1449	957.524	69.5247			531.6	10.76
28.16	23566.7												958.006	98.1742	958.006	54.1409	958.006	69.5345			531.8	10.63
28.18	23266.7												958.488	98.1707	958.488	54.1315	958.488	69.5436			532	10.82
28.2	23533.3												958.971	98.1642	958.971	54.117	958.971	69.5517			532.2	10.44
28.22	23633.3												959.453	98.1596	959.453	54.0979	959.453	69.5593			532.4	10.07
28.24	23633.3												959.935	98.1609	959.935	54.0747	959.935	69.5671			532.6	9.45
28.26	22750												960.417	98.1683	960.417	54.0485	960.417	69.5757			532.8	8.725
28.28	22516.7												960.899	98.1785	960.899	54.0206	960.899	69.5856			533	8.449
28.3	23966.7												961.381	98.1859	961.381	53.9921	961.381	69.5965			533.2	8.798
28.32	23700												961.863	98.1865	961.863	53.9639	961.863	69.6077			533.4	8.405
28.34	24050												962.345	98.1797	962.345	53.9364	962.345	69.6181			533.6	7.837
28.36	22883.3												962.828	98.1689	962.828	53.91	962.828	69.6273			533.8	7.797
28.38	24050												963.31	98.1593	963.31	53.8849	963.31	69.6352			534	7.336
28.4	23066.7												963.792	98.1553	963.792	53.8618	963.792	69.6423			534.2	7.388
28.42	23550												964.274	98.1575	964.274	53.8414	964.274	69.6492			534.4	7.458
28.44	24300												964.756	98.1631	964.756	53.8248	964.756	69.6563			534.6	8.279
28.46	24116.7												965.238	98.167	965.238	53.8131	965.238	69.6635			534.8	8.669
28.48	23016.7												965.72	98.1657	965.72	53.8071	965.72	69.6703			535	8.685
28.5	23216.7												966.202	98.1591	966.202	53.8071	966.202	69.6764			535.2	8.405
28.52	24083.3												966.685	98.1508	966.685	53.8131	966.685	69.6814			535.4	8.88
28.54	23300												967.167	98.1464	967.167	53.8253	967.167	69.6855			535.6	9.49
28.56	24000												967.649	98.15	967.649	53.8434	967.649	69.6893			535.8	10.05
28.58	23216.7												968.131	98.1622	968.131	53.8678	968.131	69.6931			536	11.16
28.6	23333.3												968.613	98.1793	968.613	53.8985	968.613	69.697			536.2	11.65
28.62	23733.3												969.095	98.1957	969.095	53.9353	969.095	69.7007			536.4	12.28
28.64	23333.3												969.577	98.2072	969.577	53.9774	969.577	69.7033			536.6	13.57
28.66	24016.7												970.06	98.2131	970.06	54.0239	970.06	69.7041			536.8	13.73
28.68	23833.3												970.542	98.2167	970.542	54.0733	970.542	69.7027			537	15.95
28.7	22950												971.024	98.2237	971.024	54.1247	971.024	69.6996			537.2	17.63
28.72	23450												971.506	98.2386	971.506	54.1771	971.506	69.6954			537.4	18.86
28.74	24333.3												971.988	98.2621	971.988	54.23	971.988	69.6909			537.6	21.17
28.76	23083.3												972.47	98.291	972.47	54.2829	972.47	69.6867			537.8	22.96
28.78	22816.7												972.952	98.3197	972.952	54.3354	972.952	69.6827			538	24.29
28.8	24650												973.435	98.3433	973.435	54.3865	973.435	69.6784			538.2	25.76
28.82	23650												973.917	98.3603	973.917	54.4352	973.917	69.6732			538.4	27.59
28.84	24350												974.399	98.3734	974.399	54.4804	974.399	69.6665			538.6	29.3
28.86	22950												974.881	98.3871	974.881	54.521	974.881	69.6586			538.8	31.9
28.88	23533.3												975.363	98.4052	975.363	54.5564	975.363	69.65			539	34.92
28.9	23216.7												975.845	98.4283	975.845	54.5864	975.845	69.6413			539.2	37.28
28.92	24216.7												976.327	98.4531	976.327	54.611	976.327	69.633			539.4	39.9
28.94	23733.3												976.809	98.4742	976.809	54.6302	976.809	69.625			539.6	41.26
28.96	24700												977.292	98.4873	977.292	54.6437	977.292	69.6169			539.8	42.47
28.98	23566.7												977.774	98.4915	977.774	54.6515	977.774	69.6083			540	43.5
29	22883.3												978.256	98.4897	978.256	54.6531	978.256	69.599			540.2	44.47
29.02	22583.3												978.738	98.4867	978.738	54.6487	978.738	69.5891			540.4	48.27
29.04	23966.7												979.22	98.4865	979.22	54.6384	979.22	69.5791			540.6	48.63
29.06	23883.3												979.702	98.4895	979.702	54.623	979.702	69.5697			540.8	49.76
29.08	23450												980.184	98.4927	980.184	54.6033	980.184	69.5609			541	53.17
29.1	23566.7												980.667	98.4911	980.667	54.5802	980.667	69.5524			541.2	53.58
29.12	23683.3												981.149	98.481	981.149	54.5544	981.149	69.5435			541.4	52.81
29.14	24283.3												981.631	98.462	981.631	54.5264	981.631	69.5336			541.6	54.06
29.16	24583.3												982.113	98.438	982.113	54.4967	982.113	69.522			541.8	54.6
29.18	23900												982.595	98.4145	982.595	54.4658	982.595	69.5089			542	54.92
29.2	24183.3												983.077	98.3958	983.077	54.4344	983.077	69.4948			542.2	55.14
29.22	24683.3												983.559	98.3828	983.559	54.4036	983.559	69.4805			542.4	53.96
29.24	24633.3												984.042	98.3724	984.042	54.3745	984.042	69.4662			542.6	54.66
29.26	23783.3												984.524	98.3594	984.524	54.3482	984.524	69.4521			542.8	54.48
29.28	24016.7												985.006	98.3399	985.006	54.3257	985.006	69.4376			543	54.2
29.3	24216.7												985.488	98.3132	985.488	54.3073	985.488	69.4223			543.2	53.13
29.32	24250												985.97	98.2826	985.97	54.2933	985.97	69.4058			543.4	54.23
29.34	26250												986.452	98.2534	986.452	54.2838	986.452	69.3881			543.6	52.88
29.36	27216.7												986.934	98.2299	986.934	54.2791	986.934	69.3697			543.8	51.03
29.38	27616.7												987.417	98.2127	987.417	54.2796	987.417	69.3508			544	50.43
29.4	28716.7												987.899	98.1988	987.899	54.2858	987.899	69.3316			544.2	48.79
29.42	30900												988.381	98.1829	988.381	54.2981	988.381	69.312			544.4	47.62
29.44	33983.3												988.863	98.1609	988.863	54.3165	988.863	69.2913			544.6	47.43
29.46	38233.3												989.345	98.1321	989.345	54.3407	989.345	69.2688			544.8	46.9
29.48	38900												989.827	98.0994	989.827	54.37	989.827	69.2443			545	46.36
29.5	40383.3												990.309	98.068	990.309	54.4038	990.309	69.2179			545.2	44.28
29.52	42900												990.792	98.0418	990.792	54.4416	990.792	69.1901			545.4	42.56
29.54	43300												991.274	98.021	991.274	54.4831	991.274	69.1617			545.6	42.18
29.56	45333.3												991.756	98.0022	991.756	54.528	991.756	69.1333			545.8	42.07
29.58	45033.3												992.238	97.9797	992.238	54.5759	992.238	69.1052			546	40.01
29.6	42850												992.72	97.9489	992.72	54.6257	992.72	69.0771			546.2	38.78
29.62	39500												993.202	97.9088	993.202	54.6762	993.202	69.0489			546.4	38.27
29.64	37583.3												993.684	97.8623	993.684	54.7259	993.684	69.0203			546.6	37.82
29.66	35783.3												994.166	97.8144	994.166	54.7735	994.166	68.9917			546.8	37.57
29.68	34466.7												994.649	97.769	994.649	54.8182	994.649	68.9634			547	35.85
29.7	31566.7												995.131	97.7269	995.131	54.8593	995.131	68.9361			547.2	36.52
29.72	30250												995.613	97.6846	995.613	54.8966	995.613	68.9099			547.4	37.22
29.74	28666.7												996.095	97.6365	996.095	54.9298	996.095	68.8846			547.6	38.17
29.76	26683.3												996.577	97.578	996.577	54.9585	996.577	68.8596			547.8	37.96
29.78	25833.3												997.059	97.5078	997.059	54.9821	997.059	68.8339			548	37.18
29.8	24966.7												997.541	97.4286	997.541	55.0002	997.541	68.8072			548.2	35.21
29.82	24016.7												998.024	97.3454	998.024	55.0123	998.024	68.7793			548.4	35.14
29.84	23600												998.506	97.2627	998.506	55.0185	998.506	68.7508			548.6	35.71
29.86	24566.7												998.988	97.1815	998.988	55.0189	998.988	68.7224			548.8	35.26
29.88	24966.7												999.47	97.0996	999.47	55.0141	999.47	68.6946			549	34.65
29.9	23400												999.952	97.0129	999.952	55.0045	999.952	68.6674			549.2	35.21
29.92	23950												1000.43	96.9179	1000.43	54.9903	1000.43	68.6405			549.4	35.65
29.94	23700												1000.92	96.8147	1000.92	54.9718	1000.92	68.6133			549.6	34.59
29.96	23600												1001.4	96.707	1001.4	54.9491	1001.4	68.5854			549.8	33.27
29.98	23400												1001.88	96.6004	1001.88	54.9227	1001.88	68.5567			550	32.6
30	23983.3												1002.36	96.4995	1002.36	54.8933	1002.36	68.5278			550.2	32.46
30.02	24783.3												1002.85	96.4057	1002.85	54.8622	1002.85	68.4991			550.4	32.04
30.04	24766.7												1003.33	96.3167	1003.33	54.8304	1003.33	68.4713			550.6	31.98
30.06	24283.3												1003.81	96.228	1003.81	54.7993	1003.81	68.4444			550.8	31.64
30.08	25166.7												1004.29	96.1358	1004.29	54.7695	1004.29	68.4179			551	30.99
30.1	24983.3												1004.77	96.0394	1004.77	54.7415	1004.77	68.3912			551.2	30.19
30.12	23866.7												1005.26	95.9416	1005.26	54.7156	1005.26	68.3636			551.4	29.53
30.14	24716.7												1005.74	95.8472	1005.74	54.692	1005.74	68.3348			551.6	28.97
30.16	24616.7												1006.22	95.76	1006.22	54.6712	1006.22	68.305			551.8	27.79
30.18	25600												1006.7	95.6806	1006.7	54.6544	1006.7	68.2745			552	27.33
30.2	26133.3												1007.18	95.606	1007.18	54.6424	1007.18	68.2438			552.2	26.31
30.22	26400												1007.67	95.5309	1007.67	54.6363	1007.67	68.2132			552.4	24.92
30.24	28833.3												1008.15	95.4506	1008.15	54.6367	1008.15	68.1823			552.6	23.94
30.26	30166.7												1008.63	95.3637	1008.63	54.6434	1008.63	68.151			552.8	23.02
30.28	33000												1009.11	95.2725	1009.11	54.6561	1009.11	68.1192			553	22.2
30.3	35466.7												1009.6	95.1813	1009.6	54.6741	1009.6	68.0871			553.2	21.69
30.32	39066.7												1010.08	95.0939	1010.08	54.6971	1010.08	68.0555			553.4	21.33
30.34	41683.3												1010.56	95.0111	1010.56	54.7249	1010.56	68.0252			553.6	19.65
30.36	44483.3												1011.04	94.9301	1011.04	54.7577	1011.04	67.9966			553.8	18.24
30.38	46916.7												1011.52	94.8465	1011.52	54.7953	1011.52	67.9698			554	16.88
30.4	47600												1012.01	94.7562	1012.01	54.8371	1012.01	67.9443			554.2	16.3
30.42	47916.7												1012.49	94.6584	1012.49	54.8821	1012.49	67.9192			554.4	15.59
30.44	47700												1012.97	94.5561	1012.97	54.9291	1012.97	67.8939			554.6	14.36
30.46	45266.7												1013.45	94.4539	1013.45	54.9768	1013.45	67.8683			554.8	13.6
30.48	41316.7												1013.93	94.3555	1013.93	55.0241	1013.93	67.843			555	12.71
30.5	38550												1014.42	94.2617	1014.42	55.0704	1014.42	67.8189			555.2	11.89
30.52	36516.7												1014.9	94.1693	1014.9	55.1153	1014.9	67.7968			555.4	10.86
30.54	32733.3												1015.38	94.0735	1015.38	55.1583	1015.38	67.7771			555.6	10.47
30.56	29966.7												1015.86	93.9701	1015.86	55.1987	1015.86	67.7595			555.8	9.806
30.58	27166.7												1016.35	93.8585	1016.35	55.2356	1016.35	67.743			556	9.353
30.6	24283.3												1016.83	93.742	1016.83	55.268	1016.83	67.7269			556.2	8.974
30.62	26033.3												1017.31	93.6262	1017.31	55.2953	1017.31	67.7107			556.4	8.66
30.64	24133.3												1017.79	93.516	1017.79	55.3169	1017.79	67.6946			556.6	8.76
30.66	23200												1018.27	93.4132	1018.27	55.3329	1018.27	67.6793			556.8	7.942
30.68	22816.7												1018.75	93.3157	1018.75	55.3439	1018.75	67.6653			557	7.375
30.7	22716.7												1019.24	93.2193	1019.24	55.35	1019.24	67.6529			557.2	6.434
30.72	22450												1019.72	93.1203	1019.72	55.3515	1019.72	67.6417			557.4	6.731
30.74	22366.7												1020.2	93.0177	1020.2	55.3481	1020.2	67.6311			557.6	6.274
30.76	22016.7												1020.68	92.9142	1020.68	55.3394	1020.68	67.6205			557.8	6.717
30.78	21733.3												1021.17	92.8148	1021.17	55.3251	1021.17	67.6098			558	6.138
30.8	20816.7												1021.65	92.7236	1021.65	55.3052	1021.65	67.5992			558.2	5.503
30.82	21566.7												1022.13	92.6419	1022.13	55.2803	1022.13	67.5896			558.4	5.782
30.84	22800												1022.61	92.5675	1022.61	55.2514	1022.61	67.5817			558.6	5.309
30.86	22216.7												1023.1	92.4962	1023.1	55.2196	1023.1	67.5755			558.8	4.722
30.88	21550												1023.58	92.4243	1023.58	55.1861	1023.58	67.5707			559	4.845
30.9	21633.3												1024.06	92.3511	1024.06	55.1519	1024.06	67.5663			559.2	4.388
30.92	21150												1024.54	92.279	1024.54	55.1174	1024.54	67.5613			559.4	4.125
30.94	21366.7												1025.02	92.2126	1025.02	55.0833	1025.02	67.5554			559.6	4.021
30.96	20566.7												1025.51	92.1555	1025.51	55.0501	1025.51	67.5489			559.8	4.232
30.98	21900												1025.99	92.1085	1025.99	55.0187	1025.99	67.5425			560	3.755
31	21466.7												1026.47	92.0685	1026.47	54.9903	1026.47	67.537			560.2	3.621
31.02	22016.7												1026.95	92.0307	1026.95	54.966	1026.95	67.533			560.4	3.412
31.04	22166.7												1027.43	91.9909	1027.43	54.9467	1027.43	67.5299			560.6	3.625
31.06	21433.3												1027.92	91.948	1027.92	54.9329	1027.92	67.5273			560.8	3.629
31.08	22266.7												1028.4	91.9043	1028.4	54.9246	1028.4	67.5243			561	3.247
31.1	20466.7												1028.88	91.8645	1028.88	54.9216	1028.88	67.5205			561.2	3.443
31.12	21300												1029.36	91.8324	1029.36	54.9238	1029.36	67.5162			561.4	3.401
31.14	21066.7												1029.85	91.8089	1029.85	54.9312	1029.85	67.5118			561.6	3.42
31.16	20916.7												1030.33	91.791	1030.33	54.9441	1030.33	67.508			561.8	3.319
31.18	20433.3												1030.81	91.7737	1030.81	54.9624	1030.81	67.5049			562	2.954
31.2	19683.3												1031.29	91.7527	1031.29	54.9861	1031.29	67.5021			562.2	2.99
31.22	19033.3												1031.77	91.7264	1031.77	55.0144	1031.77	67.4989			562.4	2.943
31.24	20500												1032.26	91.6969	1032.26	55.0466	1032.26	67.4946			562.6	2.858
31.26	21033.3												1032.74	91.6684	1032.74	55.0817	1032.74	67.4891			562.8	2.854
31.28	20433.3												1033.22	91.6444	1033.22	55.119	1033.22	67.4829			563	2.433
31.3	20433.3												1033.7	91.6255	1033.7	55.1581	1033.7	67.4768			563.2	2.419
31.32	20350												1034.18	91.6088	1034.18	55.1987	1034.18	67.4715			563.4	2.585
31.34	20583.3												1034.67	91.5893	1034.67	55.2402	1034.67	67.4674			563.6	2.649
31.36	20916.7												1035.15	91.5628	1035.15	55.282	1035.15	67.4642			563.8	2.383
31.38	20650												1035.63	91.528	1035.63	55.3232	1035.63	67.4612			564	2.087
31.4	20450												1036.11	91.4877	1036.11	55.3626	1036.11	67.4576			564.2	2.023
31.42	20500												1036.59	91.4466	1036.59	55.3993	1036.59	67.4533			564.4	1.872
31.44	20833.3												1037.08	91.4091	1037.08	55.4329	1037.08	67.4485			564.6	2.086
31.46	20383.3												1037.56	91.3765	1037.56	55.4629	1037.56	67.4441			564.8	2.132
31.48	20733.3												1038.04	91.3465	1038.04	55.4896	1038.04	67.4406			565	2.407
31.5	20150												1038.52	91.3146	1038.52	55.5128	1038.52	67.438			565.2	2.717
31.52	21866.7												1039.01	91.2767	1039.01	55.5322	1039.01	67.4359			565.4	2.2
31.54	21616.7												1039.49	91.2318	1039.49	55.5472	1039.49	67.4331			565.6	2.376
31.56	19950												1039.97	91.1824	1039.97	55.557	1039.97	67.4287			565.8	2.263
31.58	19666.7												1040.45	91.1331	1040.45	55.5611	1040.45	67.4222			566	2.25
31.6	20683.3												1040.93	91.0881	1040.93	55.5592	1040.93	67.4138			566.2	2.187
31.62	20133.3												1041.42	91.049	1041.42	55.5514	1041.42	67.4044			566.4	2.259
31.64	19783.3												1041.9	91.0138	1041.9	55.5385	1041.9	67.3946			566.6	2.246
31.66	20533.3												1042.38	90.9783	1042.38	55.5213	1042.38	67.385			566.8	2.168
31.68	20416.7												1042.86	90.939	1042.86	55.5006	1042.86	67.3753			567	2.282
31.7	20866.7												1043.34	90.895	1043.34	55.4771	1043.34	67.3648			567.2	2.308
31.72	19816.7												1043.83	90.8492	1043.83	55.4512	1043.83	67.3528			567.4	1.971
31.74	20300												1044.31	90.8063	1044.31	55.4233	1044.31	67.3391			567.6	1.966
31.76	19433.3												1044.79	90.7706	1044.79	55.394	1044.79	67.3243			567.8	1.873
31.78	19500												1045.27	90.7434	1045.27	55.3639	1045.27	67.309			568	1.698
31.8	20750												1045.76	90.7223	1045.76	55.3339	1045.76	67.2941			568.2	1.794
31.82	20066.7												1046.24	90.7026	1046.24	55.3051	1046.24	67.28			568.4	1.505
31.84	19533.3												1046.72	90.68	1046.72	55.2781	1046.72	67.2665			568.6	1.452
31.86	20133.3												1047.2	90.6526	1047.2	55.2535	1047.2	67.2526			568.8	1.488
31.88	20166.7												1047.68	90.6222	1047.68	55.2314	1047.68	67.2376			569	1.55
31.9	20150												1048.17	90.5928	1048.17	55.2122	1048.17	67.2211			569.2	1.671
31.92	20066.7												1048.65	90.568	1048.65	55.1961	1048.65	67.2032			569.4	1.922
31.94	20183.3												1049.13	90.5488	1049.13	55.184	1049.13	67.1848			569.6	1.908
31.96	19750												1049.61	90.5332	1049.61	55.1767	1049.61	67.1666			569.8	1.956
31.98	20450												1050.09	90.5167	1050.09	55.1749	1050.09	67.1488			570	2.041
32	19316.7												1050.58	90.4955	1050.58	55.179	1050.58	67.1314			570.2	2.263
32.02	19783.3												1051.06	90.4686	1051.06	55.1888	1051.06	67.1133			570.4	2.029
32.04	19450												1051.54	90.4382	1051.54	55.2038	1051.54	67.094			570.6	2.07
32.06	18916.7												1052.02	90.4084	1052.02	55.2233	1052.02	67.0731			570.8	1.922
32.08	18650												1052.51	90.3831	1052.51	55.2468	1052.51	67.0508			571	1.596
32.1	19083.3												1052.99	90.3632	1052.99	55.2742	1052.99	67.0281			571.2	1.401
32.12	19366.7												1053.47	90.3462	1053.47	55.3057	1053.47	67.0059			571.4	1.539
32.14	19300												1053.95	90.3277	1053.95	55.3413	1053.95	66.9848			571.6	1.64
32.16	19116.7												1054.43	90.3038	1054.43	55.3806	1054.43	66.9644			571.8	1.655
32.18	19383.3												1054.92	90.2733	1054.92	55.4226	1054.92	66.944			572	1.911
32.2	19366.7												1055.4	90.2387	1055.4	55.4661	1055.4	66.9225			572.2	1.825
32.22	19050												1055.88	90.2043	1055.88	55.5095	1055.88	66.8993			572.4	1.837
32.24	18466.7												1056.36	90.1742	1056.36	55.5518	1056.36	66.8744			572.6	1.674
32.26	19516.7												1056.84	90.1498	1056.84	55.5919	1056.84	66.8484			572.8	2.024
32.28	19583.3												1057.33	90.1289	1057.33	55.6293	1057.33	66.8222			573	1.976
32.3	19366.7												1057.81	90.1074	1057.81	55.6635	1057.81	66.7961			573.2	1.655
32.32	18533.3												1058.29	90.0819	1058.29	55.6939	1058.29	66.7703			573.4	1.675
32.34	18933.3												1058.77	90.0517	1058.77	55.7199	1058.77	66.7442			573.6	1.916
32.36	18566.7												1059.26	90.0195	1059.26	55.7407	1059.26	66.7174			573.8	1.896
32.38	18683.3												1059.74	89.9903	1059.74	55.7558	1059.74	66.6895			574	1.901
32.4	20166.7												1060.22	89.9685	1060.22	55.7651	1060.22	66.661			574.2	1.845
32.42	19216.7												1060.7	89.9555	1060.7	55.7689	1060.7	66.633			574.4	1.734
32.44	19150												1061.18	89.9493	1061.18	55.7677	1061.18	66.6064			574.6	1.619
32.46	20366.7												1061.67	89.9455	1061.67	55.7624	1061.67	66.5818			574.8	1.789
32.48	19733.3												1062.15	89.9401	1062.15	55.7534	1062.15	66.5591			575	1.719
32.5	20533.3												1062.63	89.932	1062.63	55.7412	1062.63	66.5375			575.2	1.798
32.52	18800												1063.11	89.9236	1063.11	55.7257	1063.11	66.5159			575.4	1.94
32.54	18816.7												1063.59	89.9197	1063.59	55.7069	1063.59	66.4935			575.6	1.639
32.56	19366.7												1064.08	89.9245	1064.08	55.6849	1064.08	66.4705			575.8	1.792
32.58	18000												1064.56	89.9396	1064.56	55.6601	1064.56	66.4473			576	1.833
32.6	18666.7												1065.04	89.9625	1065.04	55.6333	1065.04	66.4249			576.2	2.075
32.62	18216.7												1065.52	89.9885	1065.52	55.6054	1065.52	66.4038			576.4	2.122
32.64	19150												1066.01	90.0126	1066.01	55.5772	1066.01	66.3839			576.6	1.891
32.66	18816.7												1066.49	90.0326	1066.49	55.5493	1066.49	66.3644			576.8	1.696
32.68	18866.7												1066.97	90.05	1066.97	55.522	1066.97	66.3444			577	1.725
32.7	18233.3												1067.45	90.0685	1067.45	55.4957	1067.45	66.3232			577.2	1.944
32.72	19000												1067.93	90.0917	1067.93	55.4706	1067.93	66.3009			577.4	1.814
32.74	19016.7												1068.42	90.121	1068.42	55.4475	1068.42	66.2782			577.6	2.002
32.76	18766.7												1068.9	90.1541	1068.9	55.4272	1068.9	66.2562			577.8	1.932
32.78	18633.3												1069.38	90.1867	1069.38	55.4111	1069.38	66.2356			578	1.886
32.8	18033.3												1069.86	90.2144	1069.86	55.3997	1069.86	66.2166			578.2	1.524
32.82	18983.3												1070.34	90.2359	1070.34	55.3938	1070.34	66.1985			578.4	1.621
32.84	17583.3												1070.83	90.2528	1070.83	55.3934	1070.83	66.1807			578.6	1.687
32.86	18150												1071.31	90.2692	1071.31	55.3981	1071.31	66.1627			578.8	1.877
32.88	18783.3												1071.79	90.2886	1071.79	55.4079	1071.79	66.1445			579	1.683
32.9	17816.7												1072.27	90.3116	1072.27	55.4224	1072.27	66.1268			579.2	1.759
32.92	18366.7												1072.76	90.3356	1072.76	55.4417	1072.76	66.1104			579.4	1.81
32.94	18250												1073.24	90.3557	1073.24	55.4655	1073.24	66.0959			579.6	1.893
32.96	18866.7												1073.72	90.3676	1073.72	55.4934	1073.72	66.0829			579.8	1.908
32.98	18450												1074.2	90.37	1074.2	55.5247	1074.2	66.0709			580	1.838
33	18000												1074.68	90.3653	1074.68	55.5583	1074.68	66.0587			580.2	1.684
33.02	18483.3												1075.17	90.3584	1075.17	55.5934	1075.17	66.0458			580.4	1.759
33.04	18133.3												1075.65	90.3537	1075.65	55.6295	1075.65	66.0325			580.6	1.726
33.06	18083.3												1076.13	90.3528	1076.13	55.6661	1076.13	66.0197			580.8	1.713
33.08	17916.7												1076.61	90.3541	1076.61	55.7032	1076.61	66.0084			581	1.486
33.1	18850												1077.09	90.3533	1077.09	55.7404	1077.09	65.9996			581.2	1.536
33.12	18016.7												1077.58	90.3465	1077.58	55.7771	1077.58	65.9933			581.4	1.386
33.14	18566.7												1078.06	90.3326	1078.06	55.8125	1078.06	65.9888			581.6	1.774
33.16	18600												1078.54	90.314	1078.54	55.8454	1078.54	65.9852			581.8	1.757
33.18	17283.3												1079.02	90.2952	1079.02	55.8749	1079.02	65.982			582	1.581
33.2	17733.3												1079.51	90.2802	1079.51	55.9003	1079.51	65.9792			582.2	1.58
33.22	17083.3												1079.99	90.2704	1079.99	55.9214	1079.99	65.9774			582.4	1.603
33.24	17766.7												1080.47	90.2633	1080.47	55.9381	1080.47	65.9775			582.6	1.536
33.26	18600												1080.95	90.2541	1080.95	55.9507	1080.95	65.9799			582.8	1.519
33.28	18150												1081.43	90.2387	1081.43	55.959	1081.43	65.9844			583	1.483
33.3	17683.3												1081.91	90.2154	1081.91	55.9629	1081.91	65.9901			583.2	1.402
33.32	17283.3												1082.4	90.1864	1082.4	55.9619	1082.4	65.9959			583.4	1.478
33.34	17733.3												1082.88	90.1563	1082.88	55.9558	1082.88	66.0013			583.6	1.709
33.36	17700												1083.36	90.1291	1083.36	55.9448	1083.36	66.0062			583.8	1.608
33.38	17350												1083.84	90.1067	1083.84	55.9292	1083.84	66.0117			584	1.507
33.4	16666.7												1084.33	90.087	1084.33	55.91	1084.33	66.0187			584.2	1.537
33.42	16900												1084.81	90.066	1084.81	55.8881	1084.81	66.0279			584.4	1.545
33.44	17050												1085.29	90.04	1085.29	55.8644	1085.29	66.0393			584.6	1.581
33.46	18966.7												1085.77	90.0078	1085.77	55.8396	1085.77	66.0524			584.8	1.647
33.48	17916.7												1086.26	89.9714	1086.26	55.8138	1086.26	66.0659			585	1.497
33.5	18433.3												1086.74	89.9347	1086.74	55.7875	1086.74	66.0795			585.2	1.459
33.52	17433.3												1087.22	89.9012	1087.22	55.7611	1087.22	66.0932			585.4	1.516
33.54	17266.7												1087.7	89.8716	1087.7	55.7354	1087.7	66.1076			585.6	1.52
33.56	17333.3												1088.18	89.8432	1088.18	55.7112	1088.18	66.1238			585.8	1.578
33.58	16583.3												1088.66	89.8113	1088.66	55.6898	1088.66	66.1421			586	1.754
33.6	17783.3												1089.15	89.7718	1089.15	55.6719	1089.15	66.1624			586.2	1.871
33.62	17750												1089.63	89.7237	1089.63	55.6579	1089.63	66.1838			586.4	1.887
33.64	17500												1090.11	89.6697	1090.11	55.6477	1090.11	66.2054			586.6	1.68
33.66	17250												1090.59	89.6145	1090.59	55.6412	1090.59	66.2265			586.8	1.794
33.68	16500												1091.08	89.5626	1091.08	55.6383	1091.08	66.2475			587	1.791
33.7	17050												1091.56	89.5156	1091.56	55.6393	1091.56	66.269			587.2	1.735
33.72	17266.7												1092.04	89.4715	1092.04	55.6445	1092.04	66.2921			587.4	1.558
33.74	17300												1092.52	89.426	1092.52	55.6545	1092.52	66.3172			587.6	1.59
33.76	16016.7												1093.01	89.3753	1093.01	55.6695	1093.01	66.3441			587.8	1.635
33.78	17250												1093.49	89.3184	1093.49	55.6891	1093.49	66.372			588	1.768
33.8	16366.7												1093.97	89.2577	1093.97	55.7128	1093.97	66.3997			588.2	1.643
33.82	16466.7												1094.45	89.1979	1094.45	55.7398	1094.45	66.4264			588.4	1.559
33.84	16766.7												1094.93	89.1434	1094.93	55.7694	1094.93	66.4523			588.6	1.77
33.86	16716.7												1095.41	89.0959	1095.41	55.8014	1095.41	66.478			588.8	1.689
33.88	17150												1095.9	89.0536	1095.9	55.8356	1095.9	66.5044			589	1.612
33.9	16700												1096.38	89.0124	1096.38	55.8718	1096.38	66.532			589.2	1.609
33.92	17883.3												1096.86	88.9685	1096.86	55.9095	1096.86	66.5606			589.4	1.844
33.94	16566.7												1097.34	88.9202	1097.34	55.9477	1097.34	66.5897			589.6	1.97
33.96	16116.7												1097.83	88.8698	1097.83	55.9854	1097.83	66.6183			589.8	1.923
33.98	16533.3												1098.31	88.8213	1098.31	56.0212	1098.31	66.646			590	1.981
34	17366.7												1098.79	88.7789	1098.79	56.0541	1098.79	66.6728			590.2	1.914
34.02	17366.7												1099.27	88.7442	1099.27	56.0836	1099.27	66.6993			590.4	2.004
34.04	16816.7												1099.76	88.7157	1099.76	56.1093	1099.76	66.726			590.6	1.872
34.06	16416.7												1100.24	88.6898	1100.24	56.1311	1100.24	66.7531			590.8	1.799
34.08	17400												1100.72	88.663	1100.72	56.1489	1100.72	66.7803			591	1.623
34.1	16966.7												1101.2	88.6342	1101.2	56.1624	1101.2	66.8066			591.2	1.686
34.12	17150												1101.68	88.6053	1101.68	56.1714	1101.68	66.8311			591.4	1.708
34.14	17216.7												1102.16	88.5801	1102.16	56.1755	1102.16	66.8534			591.6	1.709
34.16	17366.7												1102.65	88.5621	1102.65	56.1748	1102.65	66.8737			591.8	1.704
34.18	17600												1103.13	88.5523	1103.13	56.1695	1103.13	66.8927			592	1.65
34.2	17500												1103.61	88.5484	1103.61	56.1602	1103.61	66.9113			592.2	1.487
34.22	18116.7												1104.09	88.546	1104.09	56.1477	1104.09	66.93			592.4	1.65
34.24	17783.3												1104.58	88.5412	1104.58	56.1322	1104.58	66.9488			592.6	1.529
34.26	18916.7												1105.06	88.5323	1105.06	56.114	1105.06	66.9672			592.8	1.575
34.28	18916.7												1105.54	88.5213	1105.54	56.0931	1105.54	66.9846			593	1.542
34.3	18766.7												1106.02	88.5119	1106.02	56.0694	1106.02	67.0007			593.2	1.52
34.32	18600												1106.5	88.5079	1106.5	56.0432	1106.5	67.0159			593.4	1.4
34.34	18866.7												1106.99	88.5105	1106.99	56.015	1106.99	67.0307			593.6	1.301
34.36	18366.7												1107.47	88.5178	1107.47	55.986	1107.47	67.0457			593.8	1.375
34.38	18866.7												1107.95	88.5256	1107.95	55.9575	1107.95	67.0611			594	1.409
34.4	18400												1108.43	88.53	1108.43	55.9303	1108.43	67.0764			594.2	1.466
34.42	17516.7												1108.91	88.5296	1108.91	55.9055	1108.91	67.0911			594.4	1.659
34.44	18200												1109.4	88.5258	1109.4	55.8832	1109.4	67.1042			594.6	2.019
34.46	16200												1109.88	88.5226	1109.88	55.8634	1109.88	67.1156			594.8	1.999
34.48	17450												1110.36	88.5236	1110.36	55.8463	1110.36	67.1257			595	1.89
34.5	16533.3												1110.84	88.5304	1110.84	55.832	1110.84	67.1352			595.2	1.563
34.52	16283.3												1111.33	88.5414	1111.33	55.8213	1111.33	67.1451			595.4	1.709
34.54	16650												1111.81	88.5534	1111.81	55.8146	1111.81	67.1559			595.6	1.661
34.56	16366.7												1112.29	88.5631	1112.29	55.8125	1112.29	67.1675			595.8	1.652
34.58	16316.7												1112.77	88.5697	1112.77	55.8152	1112.77	67.1795			596	1.777
34.6	15816.7												1113.25	88.5752	1113.25	55.8224	1113.25	67.191			596.2	1.843
34.62	17016.7												1113.74	88.5838	1113.74	55.834	1113.74	67.2017			596.4	1.905
34.64	15666.7												1114.22	88.5992	1114.22	55.8495	1114.22	67.2116			596.6	1.601
34.66	17066.7												1114.7	88.623	1114.7	55.869	1114.7	67.2212			596.8	1.997
34.68	15383.3												1115.18	88.6535	1115.18	55.8924	1115.18	67.2309			597	2.075
34.7	15483.3												1115.66	88.6874	1115.66	55.9196	1115.66	67.2409			597.2	2.044
34.72	16100												1116.15	88.7215	1116.15	55.9501	1116.15	67.2511			597.4	2.001
34.74	16466.7												1116.63	88.7546	1116.63	55.983	1116.63	67.2608			597.6	1.986
34.76	14850												1117.11	88.7886	1117.11	56.0171	1117.11	67.2696			597.8	1.792
34.78	15350												1117.59	88.8269	1117.59	56.051	1117.59	67.2772			598	1.696
34.8	16566.7												1118.08	88.8729	1118.08	56.0836	1118.08	67.2838			598.2	1.354
34.82	15983.3												1118.56	88.9276	1118.56	56.1142	1118.56	67.29			598.4	1.352
34.84	16050												1119.04	88.9892	1119.04	56.1425	1119.04	67.2962			598.6	1.474
34.86	15666.7												1119.52	89.054	1119.52	56.1684	1119.52	67.3025			598.8	1.838
34.88	15483.3												1120	89.1187	1120	56.1918	1120	67.3087			599	1.821
34.9	15350												1120.49	89.1823	1120.49	56.2126	1120.49	67.3144			599.2	1.697
34.92	15516.7												1120.97	89.247	1120.97	56.2303	1120.97	67.3191			599.4	1.694
34.94	16033.3												1121.45	89.3166	1121.45	56.2445	1121.45	67.3229			599.6	1.822
34.96	15733.3												1121.93	89.3945	1121.93	56.255	1121.93	67.3261			599.8	1.657
34.98	15700												1122.41	89.4816	1122.41	56.2614	1122.41	67.3294			600	1.793
35	15800												1122.9	89.5755	1122.9	56.264	1122.9	67.3334			600.2	1.695
35.02	16066.7												1123.38	89.6717	1123.38	56.2627	1123.38	67.3381			600.4	1.676
35.04	15300												1123.86	89.7658	1123.86	56.2579	1123.86	67.343			600.6	1.537
35.06	14833.3												1124.34	89.856	1124.34	56.2495	1124.34	67.3473			600.8	1.574
35.08	15750												1124.83	89.943	1124.83	56.2377	1124.83	67.35			601	1.592
35.1	15616.7												1125.31	90.0301	1125.31	56.2225	1125.31	67.3504			601.2	1.622
35.12	15800												1125.79	90.1199	1125.79	56.2041	1125.79	67.3485			601.4	1.584
35.14	15066.7												1126.27	90.2134	1126.27	56.1829	1126.27	67.3449			601.6	1.452
35.16	15716.7												1126.75	90.3086	1126.75	56.1597	1126.75	67.3408			601.8	1.605
35.18	14750												1127.24	90.4023	1127.24	56.1351	1127.24	67.3376			602	1.584
35.2	14750												1127.72	90.4917	1127.72	56.1097	1127.72	67.3367			602.2	1.586
35.22	14916.7												1128.2	90.5771	1128.2	56.0841	1128.2	67.3395			602.4	1.669
35.24	14533.3												1128.68	90.6613	1128.68	56.0584	1128.68	67.3474			602.6	1.868
35.26	15166.7												1129.16	90.749	1129.16	56.033	1129.16	67.3616			602.8	1.821
35.28	15016.7												1129.65	90.8438	1129.65	56.0084	1129.65	67.3827			603	1.649
35.3	14833.3												1130.13	90.946	1130.13	55.9855	1130.13	67.4109			603.2	1.442
35.32	14783.3												1130.61	91.0524	1130.61	55.9654	1130.61	67.4453			603.4	1.399
35.34	14516.7												1131.09	91.1575	1131.09	55.9492	1131.09	67.4841			603.6	1.532
35.36	14450												1131.58	91.256	1131.58	55.9377	1131.58	67.5249			603.8	1.481
35.38	14566.7												1132.06	91.3458	1132.06	55.9311	1132.06	67.5654			604	1.574
35.4	15266.7												1132.54	91.4281	1132.54	55.9293	1132.54	67.6039			604.2	1.519
35.42	14800												1133.02	91.5068	1133.02	55.9319	1133.02	67.6397			604.4	1.925
35.44	14533.3												1133.5	91.5856	1133.5	55.9384	1133.5	67.673			604.6	1.724
35.46	14516.7												1133.99	91.6659	1133.99	55.9485	1133.99	67.7049			604.8	1.796
35.48	14666.7												1134.47	91.746	1134.47	55.9625	1134.47	67.7363			605	1.7
35.5	14750												1134.95	91.8224	1134.95	55.9805	1134.95	67.768			605.2	1.511
35.52	13600												1135.43	91.8919	1135.43	56.0025	1135.43	67.7999			605.4	1.645
35.54	14600												1135.91	91.9538	1135.91	56.0282	1135.91	67.8316			605.6	1.728
35.56	14616.7												1136.4	92.0108	1136.4	56.057	1136.4	67.8629			605.8	1.682
35.58	13733.3												1136.88	92.0671	1136.88	56.0881	1136.88	67.8936			606	1.564
35.6	15016.7												1137.36	92.1266	1137.36	56.1209	1137.36	67.9241			606.2	1.415
35.62	14566.7												1137.84	92.1903	1137.84	56.1549	1137.84	67.9548			606.4	1.431
35.64	15066.7												1138.33	92.2557	1138.33	56.1896	1138.33	67.9861			606.6	1.413
35.66	14800												1138.81	92.3182	1138.81	56.2246	1138.81	68.0179			606.8	1.624
35.68	14316.7												1139.29	92.374	1139.29	56.2595	1139.29	68.0496			607	1.725
35.7	13866.7												1139.77	92.4216	1139.77	56.2933	1139.77	68.0805			607.2	1.516
35.72	14883.3												1140.25	92.4631	1140.25	56.3252	1140.25	68.1102			607.4	1.645
35.74	14383.3												1140.74	92.5025	1140.74	56.3544	1140.74	68.1385			607.6	1.778
35.76	14316.7												1141.22	92.5435	1141.22	56.3802	1141.22	68.166			607.8	1.831
35.78	14933.3												1141.7	92.587	1141.7	56.4025	1141.7	68.1933			608	1.686
35.8	13816.7												1142.18	92.6311	1142.18	56.4212	1142.18	68.2208			608.2	1.649
35.82	13783.3												1142.66	92.6717	1142.66	56.4366	1142.66	68.2488			608.4	1.516
35.84	13633.3												1143.15	92.7054	1143.15	56.4486	1143.15	68.2769			608.6	1.887
35.86	14100												1143.63	92.7314	1143.63	56.4569	1143.63	68.3042			608.8	1.873
35.88	13833.3												1144.11	92.7522	1144.11	56.4612	1144.11	68.3303			609	1.585
35.9	13633.3												1144.59	92.7718	1144.59	56.461	1144.59	68.3549			609.2	1.64
35.92	14350												1145.08	92.7937	1145.08	56.4561	1145.08	68.378			609.4	1.698
35.94	15366.7												1145.56	92.8188	1145.56	56.4466	1145.56	68.4			609.6	1.495
35.96	14483.3												1146.04	92.8445	1146.04	56.433	1146.04	68.4212			609.8	1.551
35.98	14983.3												1146.52	92.8666	1146.52	56.4163	1146.52	68.4416			610	1.778
36	13300												1147	92.8816	1147	56.3974	1147	68.4609			610.2	1.699
36.02	14600												1147.49	92.8888	1147.49	56.3769	1147.49	68.479			610.4	1.566
36.04	14666.7												1147.97	92.8911	1147.97	56.3553	1147.97	68.4955			610.6	1.429
36.06	14266.7												1148.45	92.893	1148.45	56.333	1148.45	68.5106			610.8	1.53
36.08	13033.3												1148.93	92.8988	1148.93	56.3102	1148.93	68.5247			611	1.532
36.1	14150												1149.41	92.9097	1149.41	56.2875	1149.41	68.5384			611.2	1.359
36.12	13866.7												1149.9	92.9237	1149.9	56.2654	1149.9	68.5518			611.4	1.328
36.14	13466.7												1150.38	92.9369	1150.38	56.2447	1150.38	68.565			611.6	1.371
36.16	13483.3												1150.86	92.9458	1150.86	56.2262	1150.86	68.5778			611.8	1.285
36.18	14616.7												1151.34	92.9501	1151.34	56.2102	1151.34	68.5901			612	1.261
36.2	13466.7												1151.83	92.9523	1151.83	56.1971	1151.83	68.6018			612.2	1.636
36.22	13233.3												1152.31	92.9573	1152.31	56.1868	1152.31	68.6136			612.4	1.635
36.24	13416.7												1152.79	92.9694	1152.79	56.1795	1152.79	68.6262			612.6	1.527
36.26	13783.3												1153.27	92.9902	1153.27	56.1756	1153.27	68.6403			612.8	1.747
36.28	12800												1153.75	93.018	1153.75	56.1754	1153.75	68.6565			613	1.756
36.3	13383.3												1154.24	93.0492	1154.24	56.1795	1154.24	68.6746			613.2	1.699
36.32	13900												1154.72	93.0804	1154.72	56.1882	1154.72	68.6941			613.4	1.494
36.34	13900												1155.2	93.1109	1155.2	56.2015	1155.2	68.7145			613.6	1.482
36.36	14233.3												1155.68	93.1428	1155.68	56.2189	1155.68	68.735			613.8	1.855
36.38	13783.3												1156.16	93.1803	1156.16	56.2398	1156.16	68.7558			614	1.842
36.4	13450												1156.65	93.2269	1156.65	56.2636	1156.65	68.7769			614.2	1.781
36.42	14133.3												1157.13	93.2835	1157.13	56.2899	1157.13	68.7991			614.4	1.701
36.44	13516.7												1157.61	93.3479	1157.61	56.3182	1157.61	68.8225			614.6	1.563
36.46	13666.7												1158.09	93.4157	1158.09	56.3485	1158.09	68.8472			614.8	1.497
36.48	13700												1158.58	93.4832	1158.58	56.3802	1158.58	68.873			615	1.631
36.5	13916.7												1159.06	93.5494	1159.06	56.4124	1159.06	68.8994			615.2	1.469
36.52	13900												1159.54	93.6164	1159.54	56.4444	1159.54	68.926			615.4	1.442
36.54	13683.3												1160.02	93.6881	1160.02	56.4751	1160.02	68.9529			615.6	1.449
36.56	14116.7												1160.5	93.7679	1160.5	56.5038	1160.5	68.9801			615.8	1.505
36.58	13716.7												1160.99	93.8562	1160.99	56.5302	1160.99	69.0078			616	1.408
36.6	14866.7												1161.47	93.9506	1161.47	56.554	1161.47	69.036			616.2	1.347
36.62	12716.7												1161.95	94.0461	1161.95	56.5753	1161.95	69.0646			616.4	1.404
36.64	13250												1162.43	94.1388	1162.43	56.5939	1162.43	69.0932			616.6	1.479
36.66	12833.3												1162.91	94.227	1162.91	56.6096	1162.91	69.1216			616.8	1.766
36.68	13833.3												1163.4	94.3124	1163.4	56.6218	1163.4	69.1497			617	1.501
36.7	13133.3												1163.88	94.3987	1163.88	56.63	1163.88	69.1781			617.2	1.443
36.72	13816.7												1164.36	94.489	1164.36	56.6338	1164.36	69.2072			617.4	1.587
36.74	12766.7												1164.84	94.5835	1164.84	56.6332	1164.84	69.2376			617.6	1.418
36.76	13516.7												1165.33	94.6796	1165.33	56.6286	1165.33	69.2696			617.8	1.563
36.78	12583.3												1165.81	94.7729	1165.81	56.6205	1165.81	69.3029			618	1.589
36.8	13516.7												1166.29	94.8597	1166.29	56.6096	1166.29	69.337			618.2	1.382
36.82	13216.7												1166.77	94.9391	1166.77	56.5964	1166.77	69.3713			618.4	1.503
36.84	13933.3												1167.25	95.0133	1167.25	56.5811	1167.25	69.4057			618.6	1.787
36.86	14233.3												1167.74	95.0865	1167.74	56.5638	1167.74	69.4402			618.8	1.838
36.88	13183.3												1168.22	95.1617	1168.22	56.5446	1168.22	69.4751			619	2.166
36.9	12850												1168.7	95.2393	1168.7	56.5238	1168.7	69.5109			619.2	2.137
36.92	13650												1169.18	95.3162	1169.18	56.502	1169.18	69.5476			619.4	2.072
36.94	13383.3												1169.66	95.3881	1169.66	56.4801	1169.66	69.5851			619.6	2.093
36.96	12866.7												1170.15	95.4515	1170.15	56.4588	1170.15	69.6229			619.8	2.04
36.98	13450												1170.63	95.5065	1170.63	56.4385	1170.63	69.6607			620	2.075
37	13550												1171.11	95.556	1171.11	56.4198	1171.11	69.6983			620.2	1.885
37.02	12666.7												1171.59	95.6051	1171.59	56.4026	1171.59	69.7358			620.4	1.7
37.04	13183.3												1172.08	95.6575	1172.08	56.387	1172.08	69.7731			620.6	1.663
37.06	13266.7												1172.56	95.7136	1172.56	56.3733	1172.56	69.8105			620.8	1.683
37.08	12983.3												1173.04	95.7704	1173.04	56.3622	1173.04	69.8477			621	1.452
37.1	12616.7												1173.52	95.8233	1173.52	56.3543	1173.52	69.8843			621.2	1.625
37.12	13433.3												1174	95.8688	1174	56.3505	1174	69.92			621.4	1.92
37.14	12250												1174.49	95.9066	1174.49	56.351	1174.49	69.9548			621.6	1.759
37.16	12616.7												1174.97	95.9404	1174.97	56.3559	1174.97	69.9891			621.8	1.836
37.18	13133.3												1175.45	95.9758	1175.45	56.3652	1175.45	70.0234			622	1.686
37.2	12566.7												1175.93	96.0169	1175.93	56.3784	1175.93	70.0584			622.2	1.717
37.22	12866.7												1176.41	96.0646	1176.41	56.3954	1176.41	70.0942			622.4	1.494
37.24	12916.7												1176.9	96.1158	1176.9	56.416	1176.9	70.1306			622.6	1.497
37.26	12683.3												1177.38	96.1652	1177.38	56.4402	1177.38	70.1668			622.8	1.432
37.28	13116.7												1177.86	96.2089	1177.86	56.4675	1177.86	70.2019			623	1.584
37.3	12600												1178.34	96.2456	1178.34	56.4974	1178.34	70.2355			623.2	1.869
37.32	12633.3												1178.83	96.2784	1178.83	56.529	1178.83	70.2674			623.4	1.708
37.34	13233.3												1179.31	96.3118	1179.31	56.5614	1179.31	70.2983			623.6	1.836
37.36	12700												1179.79	96.35	1179.79	56.5936	1179.79	70.3287			623.8	1.626
37.38	13133.3												1180.27	96.3939	1180.27	56.625	1180.27	70.3593			624	1.807
37.4	12533.3												1180.75	96.4407	1180.75	56.6551	1180.75	70.39			624.2	1.653
37.42	11900												1181.24	96.486	1181.24	56.6839	1181.24	70.4204			624.4	1.6
37.44	12766.7												1181.72	96.526	1181.72	56.711	1181.72	70.4502			624.6	1.613
37.46	12733.3												1182.2	96.5602	1182.2	56.7362	1182.2	70.4791			624.8	1.805
37.48	12933.3												1182.68	96.5915	1182.68	56.759	1182.68	70.5072			625	1.777
37.5	13750												1183.16	96.6246	1183.16	56.779	1183.16	70.5352			625.2	1.579
37.52	13566.7												1183.65	96.663	1183.65	56.7956	1183.65	70.5636			625.4	1.619
37.54	12466.7												1184.13	96.7065	1184.13	56.8085	1184.13	70.5925			625.6	1.651
37.56	12433.3												1184.61	96.7517	1184.61	56.8176	1184.61	70.6217			625.8	1.658
37.58	13050												1185.09	96.7933	1185.09	56.8227	1185.09	70.6504			626	1.698
37.6	13133.3												1185.58	96.827	1185.58	56.8241	1185.58	70.6779			626.2	1.939
37.62	12216.7												1186.06	96.8525	1186.06	56.8217	1186.06	70.7038			626.4	1.863
37.64	12483.3												1186.54	96.8732	1186.54	56.8156	1186.54	70.7283			626.6	1.746
37.66	13033.3												1187.02	96.8947	1187.02	56.806	1187.02	70.7523			626.8	1.632
37.68	12633.3												1187.5	96.9214	1187.5	56.7932	1187.5	70.7765			627	1.805
37.7	12550												1187.98	96.9544	1187.98	56.7776	1187.98	70.8014			627.2	1.857
37.72	13033.3												1188.47	96.9906	1188.47	56.76	1188.47	70.8269			627.4	2
37.74	11600												1188.95	97.0249	1188.95	56.7412	1188.95	70.8524			627.6	1.87
37.76	12533.3												1189.43	97.0529	1189.43	56.7218	1189.43	70.8772			627.8	1.925
37.78	12133.3												1189.91	97.0734	1189.91	56.7021	1189.91	70.9007			628	1.94
37.8	12483.3												1190.4	97.089	1190.4	56.6823	1190.4	70.9229			628.2	1.761
37.82	12266.7												1190.88	97.1045	1190.88	56.6624	1190.88	70.9443			628.4	1.659
37.84	13183.3												1191.36	97.1237	1191.36	56.6426	1191.36	70.9655			628.6	1.711
37.86	12616.7												1191.84	97.1474	1191.84	56.6233	1191.84	70.987			628.8	1.954
37.88	12116.7												1192.33	97.1727	1192.33	56.6054	1192.33	71.0085			629	1.929
37.9	12750												1192.81	97.1949	1192.81	56.5899	1192.81	71.0297			629.2	2.048
37.92	12183.3												1193.29	97.2101	1193.29	56.5775	1193.29	71.0499			629.4	1.989
37.94	11900												1193.77	97.2178	1193.77	56.5688	1193.77	71.0687			629.6	2.318
37.96	14000												1194.25	97.2208	1194.25	56.5639	1194.25	71.0863			629.8	1.9
37.98	11733.3												1194.73	97.2241	1194.73	56.5628	1194.73	71.1032			630	1.92
38	11683.3												1195.22	97.2311	1195.22	56.5651	1195.22	71.1198			630.2	2.048
38.02	11633.3												1195.7	97.2425	1195.7	56.5709	1195.7	71.1363			630.4	2.005
38.04	11950												1196.18	97.2549	1196.18	56.5802	1196.18	71.1525			630.6	2.107
38.06	12383.3												1196.66	97.2631	1196.66	56.5932	1196.66	71.1675			630.8	2.267
38.08	12450												1197.15	97.2632	1197.15	56.61	1197.15	71.1809			631	2.242
38.1	12350												1197.63	97.2547	1197.63	56.6306	1197.63	71.1925			631.2	2.004
38.12	12183.3												1198.11	97.2406	1198.11	56.6544	1198.11	71.2023			631.4	2.009
38.14	12433.3												1198.59	97.2262	1198.59	56.6808	1198.59	71.2113			631.6	1.83
38.16	12516.7												1199.08	97.2154	1199.08	56.7092	1199.08	71.2201			631.8	2.024
38.18	13100												1199.56	97.2089	1199.56	56.739	1199.56	71.2289			632	2.527
38.2	12916.7												1200.04	97.2034	1200.04	56.7696	1200.04	71.2377			632.2	2.495
38.22	12566.7												1200.52	97.194	1200.52	56.8007	1200.52	71.2458			632.4	3.011
38.24	12083.3												1201	97.1764	1201	56.8318	1201	71.2526			632.6	3.063
38.26	12516.7												1201.48	97.15	1201.48	56.8625	1201.48	71.2578			632.8	3.008
38.28	11966.7												1201.97	97.1179	1201.97	56.8919	1201.97	71.2618			633	2.987
38.3	12933.3												1202.45	97.0852	1202.45	56.9195	1202.45	71.2651			633.2	2.737
38.32	11616.7												1202.93	97.0562	1202.93	56.9445	1202.93	71.2684			633.4	3.016
38.34	12166.7												1203.41	97.0318	1203.41	56.9668	1203.41	71.272			633.6	3.213
38.36	12650												1203.9	97.0093	1203.9	56.986	1203.9	71.2756			633.8	3.106
38.38	12300												1204.38	96.9839	1204.38	57.0022	1204.38	71.2786			634	3.242
38.4	12116.7												1204.86	96.9517	1204.86	57.0152	1204.86	71.2807			634.2	3.383
38.42	11900												1205.34	96.9122	1205.34	57.025	1205.34	71.2816			634.4	3.567
38.44	11250												1205.83	96.8683	1205.83	57.0312	1205.83	71.2817			634.6	3.402
38.46	12516.7												1206.31	96.8249	1206.31	57.0337	1206.31	71.282			634.8	3.651
38.48	12600												1206.79	96.7861	1206.79	57.0322	1206.79	71.2831			635	4.258
38.5	12050												1207.27	96.7528	1207.27	57.0272	1207.27	71.2855			635.2	4.279
38.52	12483.3												1207.75	96.7225	1207.75	57.019	1207.75	71.289			635.4	4.427
38.54	12133.3												1208.23	96.6907	1208.23	57.0083	1208.23	71.293			635.6	4.297
38.56	12300												1208.72	96.6537	1208.72	56.9957	1208.72	71.2968			635.8	4.504
38.58	12416.7												1209.2	96.6106	1209.2	56.9817	1209.2	71.3			636	4.597
38.6	13016.7												1209.68	96.564	1209.68	56.9664	1209.68	71.3026			636.2	4.628
38.62	11933.3												1210.16	96.5183	1210.16	56.9497	1210.16	71.3049			636.4	4.77
38.64	12316.7												1210.65	96.4769	1210.65	56.9316	1210.65	71.3074			636.6	5.226
38.66	12950												1211.13	96.4404	1211.13	56.9122	1211.13	71.3103			636.8	5.316
38.68	11900												1211.61	96.4062	1211.61	56.892	1211.61	71.3132			637	5.46
38.7	12383.3												1212.09	96.3704	1212.09	56.872	1212.09	71.316			637.2	6.035
38.72	13250												1212.57	96.3298	1212.57	56.8529	1212.57	71.3181			637.4	6.403
38.74	13216.7												1213.06	96.2849	1213.06	56.8358	1213.06	71.3198			637.6	6.445
38.76	12983.3												1213.54	96.2389	1213.54	56.8211	1213.54	71.3216			637.8	6.935
38.78	12416.7												1214.02	96.1967	1214.02	56.8092	1214.02	71.324			638	6.778
38.8	11850												1214.5	96.1616	1214.5	56.8003	1214.5	71.3276			638.2	7.217
38.82	12566.7												1214.98	96.1335	1214.98	56.7946	1214.98	71.3321			638.4	7.355
38.84	12450												1215.47	96.1084	1215.47	56.7926	1215.47	71.3371			638.6	8.491
38.86	12883.3												1215.95	96.0811	1215.95	56.7946	1215.95	71.3417			638.8	8.967
38.88	12733.3												1216.43	96.0474	1216.43	56.8008	1216.43	71.3452			639	9.027
38.9	13150												1216.91	96.0062	1216.91	56.8112	1216.91	71.3476			639.2	9.389
38.92	11783.3												1217.4	95.9607	1217.4	56.8254	1217.4	71.3493			639.4	9.484
38.94	12283.3												1217.88	95.9156	1217.88	56.8428	1217.88	71.3514			639.6	10.45
38.96	12766.7												1218.36	95.8747	1218.36	56.8629	1218.36	71.3543			639.8	11.42
38.98	12666.7												1218.84	95.8387	1218.84	56.8852	1218.84	71.3586			640	11.85
39	12416.7												1219.32	95.8047	1219.32	56.9096	1219.32	71.3636			640.2	13.15
39.02	12383.3												1219.81	95.7682	1219.81	56.9359	1219.81	71.3687			640.4	14.69
39.04	13616.7												1220.29	95.7253	1220.29	56.9641	1220.29	71.3731			640.6	16.06
39.06	13950												1220.77	95.6756	1220.77	56.9939	1220.77	71.3768			640.8	16.24
39.08	13333.3												1221.25	95.6218	1221.25	57.0247	1221.25	71.3798			641	17.39
39.1	14916.7												1221.73	95.5684	1221.73	57.0557	1221.73	71.383			641.2	18.56
39.12	14416.7												1222.22	95.5185	1222.22	57.0858	1222.22	71.3867			641.4	18.87
39.14	15983.3												1222.7	95.4723	1222.7	57.1143	1222.7	71.391			641.6	20.1
39.16	17750												1223.18	95.4263	1223.18	57.1405	1223.18	71.3952			641.8	20.74
39.18	17783.3												1223.66	95.3756	1223.66	57.1641	1223.66	71.3984			642	21.87
39.2	17800												1224.15	95.3167	1224.15	57.1847	1224.15	71.4002			642.2	24.24
39.22	18866.7												1224.63	95.2494	1224.63	57.2023	1224.63	71.4003			642.4	26.78
39.24	18300												1225.11	95.1774	1225.11	57.2167	1225.11	71.3994			642.6	27.57
39.26	19766.7												1225.59	95.1064	1225.59	57.2281	1225.59	71.3986			642.8	28.13
39.28	17416.7												1226.07	95.0408	1226.07	57.2363	1226.07	71.3989			643	28.19
39.3	18316.7												1226.56	94.9818	1226.56	57.2414	1226.56	71.4007			643.2	30.24
39.32	18733.3												1227.04	94.9269	1227.04	57.2435	1227.04	71.4038			643.4	31.38
39.34	16800												1227.52	94.8711	1227.52	57.2428	1227.52	71.4075			643.6	33.35
39.36	16750												1228	94.8105	1228	57.239	1228	71.4111			643.8	34.66
39.38	15266.7												1228.48	94.7439	1228.48	57.2323	1228.48	71.4144			644	36.48
39.4	15383.3												1228.97	94.6737	1228.97	57.2224	1228.97	71.4176			644.2	37.93
39.42	14350												1229.45	94.6041	1229.45	57.2093	1229.45	71.4215			644.4	39.25
39.44	14066.7												1229.93	94.5385	1229.93	57.1932	1229.93	71.4265			644.6	39.4
39.46	13533.3												1230.41	94.4774	1230.41	57.1743	1230.41	71.4325			644.8	40.17
39.48	14150												1230.9	94.4181	1230.9	57.1536	1230.9	71.4391			645	42.06
39.5	13216.7												1231.38	94.3562	1231.38	57.1319	1231.38	71.4453			645.2	44.28
39.52	12900												1231.86	94.2878	1231.86	57.11	1231.86	71.4502			645.4	45.25
39.54	12233.3												1232.34	94.2122	1232.34	57.0888	1232.34	71.4536			645.6	46.41
39.56	12500												1232.82	94.1321	1232.82	57.0687	1232.82	71.456			645.8	48.6
39.58	13233.3												1233.31	94.0519	1233.31	57.05	1233.31	71.4581			646	50.41
39.6	11583.3												1233.79	93.9751	1233.79	57.0328	1233.79	71.4608			646.2	51.05
39.62	12200												1234.27	93.9026	1234.27	57.0175	1234.27	71.4644			646.4	52.14
39.64	12866.7												1234.75	93.8318	1234.75	57.0046	1234.75	71.4686			646.6	53.41
39.66	12550												1235.23	93.7585	1235.23	56.9947	1235.23	71.4727			646.8	56.27
39.68	12366.7												1235.72	93.6789	1235.72	56.9883	1235.72	71.4761			647	56.94
39.7	11216.7												1236.2	93.5922	1236.2	56.9858	1236.2	71.4783			647.2	57.86
39.72	12266.7												1236.68	93.5006	1236.68	56.987	1236.68	71.4797			647.4	58.11
39.74	11733.3												1237.16	93.4078	1237.16	56.992	1237.16	71.481			647.6	60.44
39.76	11233.3												1237.65	93.3168	1237.65	57.0003	1237.65	71.4825			647.8	61.25
39.78	11900												1238.13	93.2281	1238.13	57.0118	1238.13	71.4845			648	60.51
39.8	11816.7												1238.61	93.1391	1238.61	57.0266	1238.61	71.4866			648.2	61.07
39.82	12133.3												1239.09	93.0456	1239.09	57.0446	1239.09	71.4883			648.4	62.33
39.84	12216.7												1239.57	92.9446	1239.57	57.0659	1239.57	71.489			648.6	61.58
39.86	12066.7												1240.06	92.8356	1240.06	57.0902	1240.06	71.4888			648.8	62.31
39.88	12116.7												1240.54	92.7212	1240.54	57.1168	1240.54	71.4881			649	61
39.9	11383.3												1241.02	92.6054	1241.02	57.145	1241.02	71.4875			649.2	60.44
39.92	12083.3												1241.5	92.4908	1241.5	57.1739	1241.5	71.4873			649.4	58.31
39.94	11733.3												1241.98	92.3774	1241.98	57.2026	1241.98	71.4875			649.6	58.54
39.96	11650												1242.47	92.2623	1242.47	57.2306	1242.47	71.4872			649.8	58.09
39.98	11800												1242.95	92.1412	1242.95	57.2573	1242.95	71.4857			650	57.86
40	12016.7												1243.43	92.011	1243.43	57.2826	1243.43	71.4824			650.2	56.11
40.02	12050												1243.91	91.8719	1243.91	57.3063	1243.91	71.4775			650.4	54.69
40.04	12250												1244.4	91.7276	1244.4	57.3281	1244.4	71.4721			650.6	55.25
40.06	12183.3												1244.88	91.5831	1244.88	57.3477	1244.88	71.4673			650.8	53.29
40.08	12383.3												1245.36	91.4424	1245.36	57.365	1245.36	71.4639			651	52.09
40.1	11633.3												1245.84	91.306	1245.84	57.3796	1245.84	71.4621			651.2	50.78
40.12	11833.3												1246.32	91.1711	1246.32	57.3913	1246.32	71.4612			651.4	50.44
40.14	12150												1246.81	91.0327	1246.81	57.4001	1246.81	71.46			651.6	48.81
40.16	11516.7												1247.29	90.8866	1247.29	57.4057	1247.29	71.4575			651.8	48.05
40.18	12316.7												1247.77	90.7315	1247.77	57.4081	1247.77	71.4535			652	46.49
40.2	12233.3												1248.25	90.5696	1248.25	57.407	1248.25	71.4481			652.2	44.71
40.22	12350												1248.73	90.4049	1248.73	57.4026	1248.73	71.4425			652.4	43.1
40.24	11650												1249.22	90.2412	1249.22	57.3951	1249.22	71.4373			652.6	43.36
40.26	12316.7												1249.7	90.0797	1249.7	57.3847	1249.7	71.4328			652.8	42.07
40.28	11933.3												1250.18	89.9184	1250.18	57.3721	1250.18	71.4286			653	41.92
40.3	11950												1250.66	89.7536	1250.66	57.3581	1250.66	71.4238			653.2	40.46
40.32	11266.7												1251.15	89.5821	1251.15	57.3432	1251.15	71.4176			653.4	40.61
40.34	11966.7												1251.63	89.4027	1251.63	57.3281	1251.63	71.4097			653.6	39.61
40.36	11550												1252.11	89.2173	1252.11	57.313	1252.11	71.4002			653.8	38.39
40.38	10200												1252.59	89.0296	1252.59	57.2979	1252.59	71.3899			654	38.25
40.4	11666.7												1253.07	88.8423	1253.07	57.2829	1253.07	71.3791			654.2	36.98
40.42	11333.3												1253.56	88.6563	1253.56	57.2683	1253.56	71.3679			654.4	35.59
40.44	12116.7												1254.04	88.4694	1254.04	57.2545	1254.04	71.3558			654.6	34.37
40.46	11000												1254.52	88.278	1254.52	57.242	1254.52	71.3419			654.8	33.93
40.48	10900												1255	88.0791	1255	57.2314	1255	71.3259			655	33.39
40.5	12016.7												1255.48	87.8723	1255.48	57.2234	1255.48	71.3077			655.2	33.34
40.52	12133.3												1255.97	87.6598	1255.97	57.2181	1255.97	71.2884			655.4	32.14
40.54	11900												1256.45	87.4455	1256.45	57.2156	1256.45	71.2687			655.6	32.33
40.56	11500												1256.93	87.2321	1256.93	57.2155	1256.93	71.2495			655.8	31.87
40.58	11783.3												1257.41	87.0196	1257.41	57.2175	1257.41	71.2304			656	31.07
40.6	11466.7												1257.89	86.8043	1257.89	57.2211	1257.89	71.2104			656.2	29.94
40.62	12083.3												1258.38	86.5804	1258.38	57.226	1258.38	71.1881			656.4	29.84
40.64	11666.7												1258.86	86.3431	1258.86	57.2319	1258.86	71.1626			656.6	28.47
40.66	11583.3												1259.34	86.0911	1259.34	57.2387	1259.34	71.1343			656.8	28.17
40.68	11583.3												1259.82	85.8279	1259.82	57.2465	1259.82	71.1051			657	27.43
40.7	12366.7												1260.31	85.5602	1260.31	57.2557	1260.31	71.0777			657.2	26.43
40.72	12216.7												1260.79	85.2958	1260.79	57.2666	1260.79	71.0551			657.4	25.82
40.74	12566.7												1261.27	85.0395	1261.27	57.2798	1261.27	71.0389			657.6	26.45
40.76	11700												1261.75	84.7924	1261.75	57.2955	1261.75	71.0298			657.8	25.36
40.78	12333.3												1262.23	84.5516	1262.23	57.3136	1262.23	71.0267			658	25
40.8	11800												1262.72	84.3132	1262.72	57.3335	1262.72	71.0283			658.2	24.58
40.82	11133.3												1263.2	84.0739	1263.2	57.3541	1263.2	71.0333			658.4	24.26
40.84	11500												1263.68	83.8333	1263.68	57.3744	1263.68	71.0412			658.6	24.04
40.86	12016.7												1264.16	83.5929	1264.16	57.3933	1264.16	71.0518			658.8	23.48
40.88	11250												1264.64	83.3553	1264.64	57.4102	1264.64	71.0654			659	22.86
40.9	11933.3												1265.13	83.1221	1265.13	57.4251	1265.13	71.0816			659.2	21.72
40.92	12016.7												1265.61	82.8929	1265.61	57.4382	1265.61	71.0996			659.4	22.05
40.94	11750												1266.09	82.6662	1266.09	57.45	1266.09	71.1184			659.6	21.09
40.96	11783.3												1266.57	82.4398	1266.57	57.4607	1266.57	71.1367			659.8	20.97
40.98	12100												1267.06	82.2129	1267.06	57.4703	1267.06	71.1539			660	20.22
41	11983.3												1267.54	81.9861	1267.54	57.4784	1267.54	71.17			660.2	19.72
41.02	11800												1268.02	81.7608	1268.02	57.4841	1268.02	71.185			660.4	20.03
41.04	11850												1268.5	81.5383	1268.5	57.4869	1268.5	71.199			660.6	20.31
41.06	10966.7												1268.98	81.3182	1268.98	57.4861	1268.98	71.2116			660.8	19.51
41.08	11466.7												1269.47	81.0983	1269.47	57.4815	1269.47	71.2217			661	18.62
41.1	11300												1269.95	80.8751	1269.95	57.4731	1269.95	71.2283			661.2	18.37
41.12	12550												1270.43	80.6458	1270.43	57.4611	1270.43	71.2308			661.4	18.51
41.14	12583.3												1270.91	80.4098	1270.91	57.4461	1270.91	71.2294			661.6	17.98
41.16	11933.3												1271.39	80.1695	1271.39	57.4288	1271.39	71.2256			661.8	18.64
41.18	11466.7												1271.88	79.9291	1271.88	57.4098	1271.88	71.2211			662	18.58
41.2	10800												1272.36	79.6933	1272.36	57.3901	1272.36	71.2176			662.2	18.58
41.22	11633.3												1272.84	79.4649	1272.84	57.3705	1272.84	71.2158			662.4	17.76
41.24	11116.7												1273.32	79.2438	1273.32	57.3518	1273.32	71.2152			662.6	17.86
41.26	11800												1273.81	79.0271	1273.81	57.3346	1273.81	71.2148			662.8	17.56
41.28	11633.3												1274.29	78.8107	1274.29	57.3188	1274.29	71.2131			663	16.85
41.3	11716.7												1274.77	78.5912	1274.77	57.3045	1274.77	71.2092			663.2	17.12
41.32	12133.3												1275.25	78.3668	1275.25	57.2913	1275.25	71.203			663.4	17.37
41.34	11866.7												1275.73	78.138	1275.73	57.2788	1275.73	71.195			663.6	17.87
41.36	11683.3												1276.22	77.9067	1276.22	57.267	1276.22	71.1859			663.8	17.44
41.38	11233.3												1276.7	77.6746	1276.7	57.2564	1276.7	71.1761			664	16.89
41.4	11750												1277.18	77.4426	1277.18	57.2476	1277.18	71.1654			664.2	17.59
41.42	11783.3												1277.66	77.2097	1277.66	57.2413	1277.66	71.1533			664.4	17.05
41.44	12266.7												1278.14	76.9744	1278.14	57.2381	1278.14	71.1394			664.6	16.71
41.46	12166.7												1278.63	76.7352	1278.63	57.2382	1278.63	71.1234			664.8	16.29
41.48	11700												1279.11	76.4919	1279.11	57.2414	1279.11	71.106			665	16.51
41.5	11816.7												1279.59	76.2459	1279.59	57.2475	1279.59	71.0878			665.2	15.58
41.52	12016.7												1280.07	75.9998	1280.07	57.2562	1280.07	71.0697			665.4	15
41.54	11550												1280.56	75.7557	1280.56	57.2677	1280.56	71.0521			665.6	15.5
41.56	11333.3												1281.04	75.515	1281.04	57.2822	1281.04	71.0349			665.8	14.61
41.58	11233.3												1281.52	75.2772	1281.52	57.2996	1281.52	71.0176			666	14.13
41.6	11750												1282	75.0409	1282	57.3202	1282	70.9997			666.2	14.32
41.62	11366.7												1282.48	74.8045	1282.48	57.3434	1282.48	70.9811			666.4	13.9
41.64	11633.3												1282.97	74.5678	1282.97	57.3685	1282.97	70.9624			666.6	13.95
41.66	11950												1283.45	74.3314	1283.45	57.3946	1283.45	70.944			666.8	13.36
41.68	10666.7												1283.93	74.097	1283.93	57.4208	1283.93	70.9267			667	12.55
41.7	11816.7												1284.41	73.8659	1284.41	57.4465	1284.41	70.9101			667.2	11.58
41.72	11583.3												1284.89	73.6379	1284.89	57.4709	1284.89	70.8934			667.4	11.92
41.74	11383.3												1285.38	73.411	1285.38	57.4934	1285.38	70.8752			667.6	11.6
41.76	11883.3												1285.86	73.1817	1285.86	57.5134	1285.86	70.8542			667.8	11.8
41.78	11450												1286.34	72.9467	1286.34	57.5302	1286.34	70.8296			668	11.68
41.8	11633.3												1286.82	72.7043	1286.82	57.5432	1286.82	70.8017			668.2	11.57
41.82	12200												1287.31	72.4555	1287.31	57.5521	1287.31	70.7717			668.4	11.24
41.84	11200												1287.79	72.2038	1287.79	57.5573	1287.79	70.7411			668.6	11.01
41.86	12283.3												1288.27	71.954	1288.27	57.5594	1288.27	70.7113			668.8	11.19
41.88	11850												1288.75	71.7099	1288.75	57.5595	1288.75	70.683			669	10.16
41.9	12033.3												1289.23	71.4729	1289.23	57.5586	1289.23	70.6563			669.2	9.711
41.92	11900												1289.72	71.2418	1289.72	57.5571	1289.72	70.6306			669.4	9.438
41.94	11916.7												1290.2	71.0134	1290.2	57.5549	1290.2	70.6055			669.6	9.275
41.96	10850												1290.68	70.7842	1290.68	57.5512	1290.68	70.5803			669.8	9.255
41.98	11750												1291.16	70.5525	1291.16	57.5453	1291.16	70.5551			670	9.27
42	12566.7												1291.64	70.3185	1291.64	57.5369	1291.64	70.5298			670.2	9.263
42.02	11683.3												1292.13	70.0843	1292.13	57.526	1292.13	70.5044			670.4	8.74
42.04	11966.7												1292.61	69.8519	1292.61	57.513	1292.61	70.4789			670.6	8.517
42.06	11950												1293.09	69.6222	1293.09	57.4989	1293.09	70.4528			670.8	8.587
42.08	12516.7												1293.57	69.3943	1293.57	57.4842	1293.57	70.4255			671	8.402
42.1	11433.3												1294.06	69.1654	1294.06	57.4689	1294.06	70.3968			671.2	8.125
42.12	11433.3												1294.54	68.9326	1294.54	57.4528	1294.54	70.3665			671.4	7.75
42.14	12116.7												1295.02	68.6944	1295.02	57.4355	1295.02	70.3347			671.6	7.744
42.16	11483.3												1295.5	68.4512	1295.5	57.4169	1295.5	70.3018			671.8	7.249
42.18	12166.7												1295.98	68.2058	1295.98	57.3975	1295.98	70.2682			672	6.669
42.2	11933.3												1296.47	67.9613	1296.47	57.3787	1296.47	70.2342			672.2	6.344
42.22	11316.7												1296.95	67.7204	1296.95	57.3618	1296.95	70.2004			672.4	6.073
42.24	12116.7												1297.43	67.4834	1297.43	57.3483	1297.43	70.1669			672.6	5.84
42.26	11433.3												1297.91	67.2491	1297.91	57.3389	1297.91	70.1343			672.8	5.746
42.28	11700												1298.39	67.0152	1298.39	57.3333	1298.39	70.1026			673	5.988
42.3	11433.3												1298.88	66.7803	1298.88	57.3312	1298.88	70.0721			673.2	5.836
42.32	12616.7												1299.36	66.5448	1299.36	57.3318	1299.36	70.0426			673.4	5.949
42.34	12633.3												1299.84	66.3107	1299.84	57.3348	1299.84	70.0139			673.6	5.605
42.36	11900												1300.32	66.0804	1300.32	57.3403	1300.32	69.9852			673.8	5.239
42.38	11333.3												1300.81	65.8555	1300.81	57.3488	1300.81	69.9563			674	4.852
42.4	12550												1301.29	65.6356	1301.29	57.3604	1301.29	69.9269			674.2	4.347
42.42	12700												1301.77	65.4184	1301.77	57.375	1301.77	69.897			674.4	4.359
42.44	11666.7												1302.25	65.2015	1302.25	57.392	1302.25	69.867			674.6	4.418
42.46	11733.3												1302.73	64.9836	1302.73	57.4106	1302.73	69.8374			674.8	4.363
42.48	12050												1303.22	64.766	1303.22	57.43	1303.22	69.8086			675	4.539
42.5	12250												1303.7	64.5519	1303.7	57.4498	1303.7	69.7806			675.2	4.234
42.52	11666.7												1304.18	64.3452	1304.18	57.4701	1304.18	69.7533			675.4	3.842
42.54	11450												1304.66	64.1482	1304.66	57.491	1304.66	69.726			675.6	3.661
42.56	12166.7												1305.14	63.9602	1305.14	57.5123	1305.14	69.698			675.8	3.428
42.58	12633.3												1305.63	63.7781	1305.63	57.5335	1305.63	69.6689			676	3.742
42.6	12233.3												1306.11	63.5977	1306.11	57.5533	1306.11	69.6381			676.2	3.472
42.62	12016.7												1306.59	63.4163	1306.59	57.5707	1306.59	69.6056			676.4	3.575
42.64	12383.3												1307.07	63.2346	1307.07	57.585	1307.07	69.5721			676.6	4.011
42.66	12050												1307.56	63.0565	1307.56	57.5962	1307.56	69.5383			676.8	3.88
42.68	12400												1308.04	62.8878	1308.04	57.6052	1308.04	69.5056			677	3.52
42.7	12716.7												1308.52	62.7328	1308.52	57.6135	1308.52	69.475			677.2	3.502
42.72	13650												1309	62.5927	1309	57.6221	1309	69.4474			677.4	3.484
42.74	12550												1309.48	62.4646	1309.48	57.6313	1309.48	69.4229			677.6	3.374
42.76	13716.7												1309.97	62.3431	1309.97	57.6399	1309.97	69.4005			677.8	3.473
42.78	14050												1310.45	62.2227	1310.45	57.6459	1310.45	69.3783			678	3.29
42.8	13666.7												1310.93	62.0999	1310.93	57.6468	1310.93	69.3536			678.2	3.271
42.82	13800												1311.41	61.9748	1311.41	57.6407	1311.41	69.3241			678.4	3.384
42.84	14733.3												1311.89	61.8496	1311.89	57.6272	1311.89	69.2882			678.6	3.221
42.86	14933.3												1312.38	61.7283	1312.38	57.6073	1312.38	69.2463			678.8	3.461
42.88	16633.3												1312.86	61.614	1312.86	57.5837	1312.86	69.2006			679	3.666
42.9	17516.7												1313.34	61.5085	1313.34	57.5596	1313.34	69.155			679.2	3.633
42.92	19050												1313.82	61.4124	1313.82	57.5378	1313.82	69.1134			679.4	3.251
42.94	20083.3												1314.31	61.3262	1314.31	57.52	1314.31	69.0785			679.6	3.266
42.96	23483.3												1314.79	61.2511	1314.79	57.5063	1314.79	69.0508			679.8	2.92
42.98	26083.3												1315.27	61.1885	1315.27	57.4958	1315.27	69.0288			680	3.167
43	28583.3												1315.75	61.1391	1315.75	57.4868	1315.75	69.009			680.2	3.558
43.02	31883.3												1316.23	61.1011	1316.23	57.4775	1316.23	68.9873			680.4	3.472
43.04	35400												1316.72	61.0701	1316.72	57.4662	1316.72	68.9603			680.6	3.356
43.06	36966.7												1317.2	61.0398	1317.2	57.4517	1317.2	68.9256			680.8	3.442
43.08	36883.3												1317.68	61.0051	1317.68	57.4335	1317.68	68.883			681	3.45
43.1	37966.7												1318.16	60.9647	1318.16	57.4123	1318.16	68.8344			681.2	3.135
43.12	37583.3												1318.64	60.9231	1318.64	57.3897	1318.64	68.7829			681.4	3.187
43.14	36516.7												1319.13	60.889	1319.13	57.3687	1319.13	68.7325			681.6	3.25
43.16	34400												1319.61	60.872	1319.61	57.3524	1319.61	68.6867			681.8	3.795
43.18	31283.3												1320.09	60.878	1320.09	57.3437	1320.09	68.6477			682	3.647
43.2	28566.7												1320.57	60.907	1320.57	57.3438	1320.57	68.6162			682.2	4.034
43.22	26550												1321.06	60.9537	1321.06	57.3524	1321.06	68.5911			682.4	4.022
43.24	24266.7												1321.54	61.0111	1321.54	57.3674	1321.54	68.5705			682.6	3.711
43.26	22350												1322.02	61.0739	1322.02	57.3864	1322.02	68.5519			682.8	3.536
43.28	19516.7												1322.5	61.1404	1322.5	57.4068	1322.5	68.5327			683	3.496
43.3	18183.3												1322.98	61.2128	1322.98	57.4269	1322.98	68.511			683.2	3.752
43.32	17516.7												1323.47	61.295	1323.47	57.4463	1323.47	68.4857			683.4	4.098
43.34	14683.3												1323.95	61.3896	1323.95	57.4655	1323.95	68.4565			683.6	3.984
43.36	13866.7												1324.43	61.4967	1324.43	57.4852	1324.43	68.4242			683.8	3.992
43.38	13683.3												1324.91	61.6135	1324.91	57.506	1324.91	68.3899			684	4.151
43.4	12733.3												1325.39	61.736	1325.39	57.5279	1325.39	68.3545			684.2	4.468
43.42	13016.7												1325.88	61.8619	1325.88	57.55	1325.88	68.3186			684.4	4.651
43.44	13633.3												1326.36	61.9923	1326.36	57.5711	1326.36	68.2821			684.6	4.924
43.46	12350												1326.84	62.1304	1326.84	57.5904	1326.84	68.2444			684.8	5.349
43.48	13100												1327.32	62.2805	1327.32	57.6073	1327.32	68.2049			685	5.124
43.5	12800												1327.81	62.4447	1327.81	57.6221	1327.81	68.1633			685.2	5.795
43.52	12700												1328.29	62.6219	1328.29	57.635	1328.29	68.1197			685.4	5.78
43.54	11766.7												1328.77	62.8081	1328.77	57.6465	1328.77	68.0746			685.6	6.512
43.56	11466.7												1329.25	62.9987	1329.25	57.6563	1329.25	68.0283			685.8	6.875
43.58	11533.3												1329.73	63.1911	1329.73	57.6638	1329.73	67.9812			686	6.351
43.6	11283.3												1330.22	63.3861	1330.22	57.6684	1330.22	67.9332			686.2	6.995
43.62	12266.7												1330.7	63.5871	1330.7	57.6698	1330.7	67.8844			686.4	7.445
43.64	11350												1331.18	63.798	1331.18	57.6685	1331.18	67.835			686.6	7.541
43.66	12033.3												1331.66	64.0206	1331.66	57.6656	1331.66	67.7857			686.8	7.335
43.68	11583.3												1332.14	64.2532	1332.14	57.6625	1332.14	67.7375			687	7.656
43.7	11366.7												1332.63	64.4914	1332.63	57.6602	1332.63	67.6912			687.2	8.087
43.72	11450												1333.11	64.7304	1333.11	57.6591	1333.11	67.6473			687.4	8.397
43.74	12016.7												1333.59	64.9672	1333.59	57.6585	1333.59	67.6056			687.6	8.38
43.76	11166.7												1334.07	65.202	1334.07	57.6576	1334.07	67.5655			687.8	9
43.78	11750												1334.56	65.4373	1334.56	57.6558	1334.56	67.526			688	8.848
43.8	12000												1335.04	65.676	1335.04	57.6528	1335.04	67.4863			688.2	9.1
43.82	11416.7												1335.52	65.9189	1335.52	57.6489	1335.52	67.446			688.4	9.486
43.84	11300												1336	66.1635	1336	57.6442	1336	67.4042			688.6	10.05
43.86	11366.7												1336.48	66.4042	1336.48	57.6378	1336.48	67.3592			688.8	10.26
43.88	11050												1336.97	66.6346	1336.97	57.6275	1336.97	67.308			689	10.67
43.9	11900												1337.45	66.8495	1337.45	57.6095	1337.45	67.2455			689.2	10.46
43.92	11450												1337.93	67.0473	1337.93	57.5797	1337.93	67.1663			689.4	11.29
43.94	10450												1338.41	67.2302	1338.41	57.5358	1338.41	67.0667			689.6	11.69
43.96	11666.7												1338.89	67.404	1338.89	57.48	1338.89	66.948			689.8	12.23
43.98	11583.3												1339.38	67.575	1339.38	57.4196	1339.38	66.8188			690	12.2
44	11950												1339.86	67.7481	1339.86	57.3656	1339.86	66.6935			690.2	12.1
44.02	11300												1340.34	67.9255	1340.34	57.3282	1340.34	66.5865			690.4	12.46
44.04	11483.3												1340.82	68.107	1340.82	57.3128	1340.82	66.5062			690.6	13.82
44.06	10633.3												1341.31	68.2913	1341.31	57.3186	1341.31	66.4528			690.8	14.03
44.08	11350												1341.79	68.4767	1341.79	57.3402	1341.79	66.4199			691	15.2
44.1	11450												1342.27	68.6611	1342.27	57.3712	1342.27	66.3979			691.2	15.34
44.12	11283.3												1342.75	68.8409	1342.75	57.4054	1342.75	66.3774			691.4	16.22
44.14	11916.7												1343.23	69.0114	1343.23	57.4385	1343.23	66.3511			691.6	15.79
44.16	11683.3												1343.72	69.1678	1343.72	57.4681	1343.72	66.315			691.8	16.27
44.18	11516.7												1344.2	69.3061	1344.2	57.4939	1344.2	66.2685			692	16.65
44.2	10850												1344.68	69.4256	1344.68	57.5166	1344.68	66.2135			692.2	16.86
44.22	11033.3												1345.16	69.5289	1345.16	57.5377	1345.16	66.1535			692.4	17.8
44.24	11083.3												1345.64	69.6207	1345.64	57.5584	1345.64	66.0916			692.6	17.67
44.26	10283.3												1346.13	69.7061	1346.13	57.5792	1346.13	66.0296			692.8	18.62
44.28	11400												1346.61	69.7879	1346.61	57.5999	1346.61	65.9674			693	19.53
44.3	11816.7												1347.09	69.8654	1347.09	57.6196	1347.09	65.9035			693.2	21.02
44.32	11750												1347.57	69.9353	1347.57	57.6373	1347.57	65.8362			693.4	20.42
44.34	11433.3												1348.06	69.9938	1348.06	57.6519	1348.06	65.7645			693.6	20.37
44.36	11083.3												1348.54	70.0393	1348.54	57.6632	1348.54	65.6885			693.8	20.11
44.38	10766.7												1349.02	70.0739	1349.02	57.6714	1349.02	65.61			694	20.1
44.4	10533.3												1349.5	70.1032	1349.5	57.6772	1349.5	65.5312			694.2	20.1
44.42	11100												1349.98	70.1336	1349.98	57.682	1349.98	65.4546			694.4	20.36
44.44	11350												1350.47	70.1694	1350.47	57.6871	1350.47	65.3821			694.6	21.04
44.46	11283.3												1350.95	70.2111	1350.95	57.6932	1350.95	65.3142			694.8	22.02
44.48	11033.3												1351.43	70.2552	1351.43	57.7002	1351.43	65.2499			695	22.66
44.5	11066.7												1351.91	70.2959	1351.91	57.7069	1351.91	65.1874			695.2	22.55
44.52	10316.7												1352.39	70.3279	1352.39	57.7113	1352.39	65.124			695.4	23.04
44.54	11450												1352.88	70.3481	1352.88	57.7115	1352.88	65.057			695.6	23.94
44.56	10933.3												1353.36	70.357	1353.36	57.7056	1353.36	64.9845			695.8	24.31
44.58	10883.3												1353.84	70.3574	1353.84	57.6933	1353.84	64.906			696	25.06
44.6	11000												1354.32	70.3536	1354.32	57.6755	1354.32	64.8229			696.2	25.56
44.62	10616.7												1354.81	70.349	1354.81	57.6547	1354.81	64.7378			696.4	26.64
44.64	11016.7												1355.29	70.3457	1355.29	57.6338	1355.29	64.6543			696.6	26.07
44.66	10950												1355.77	70.3448	1355.77	57.6156	1355.77	64.5754			696.8	25.85
44.68	10683.3												1356.25	70.3471	1356.25	57.6016	1356.25	64.5029			697	26.06
44.7	10950												1356.73	70.3542	1356.73	57.5923	1356.73	64.4373			697.2	25.98
44.72	10583.3												1357.22	70.3688	1357.22	57.5875	1357.22	64.3782			697.4	25.65
44.74	11000												1357.7	70.3935	1357.7	57.5868	1357.7	64.3249			697.6	27.12
44.76	11516.7												1358.18	70.4295	1358.18	57.5901	1358.18	64.2768			697.8	27.43
44.78	10033.3												1358.66	70.4752	1358.66	57.5974	1358.66	64.2329			698	26.77
44.8	10916.7												1359.14	70.5259	1359.14	57.6078	1359.14	64.1915			698.2	27.64
44.82	10833.3												1359.63	70.5737	1359.63	57.6192	1359.63	64.149			698.4	27.49
44.84	11116.7												1360.11	70.6094	1360.11	57.6275	1360.11	64.0992			698.6	27.72
44.86	11350												1360.59	70.6237	1360.59	57.6266	1360.59	64.0338			698.8	27.65
44.88	10600												1361.07	70.6097	1361.07	57.6103	1361.07	63.9435			699	27.48
44.9	10533.3												1361.56	70.566	1361.56	57.5745	1361.56	63.8226			699.2	26.79
44.92	11383.3												1362.04	70.4997	1362.04	57.5212	1362.04	63.6733			699.4	26.9
[truncated: 5,472 more rows]

## Sheet: Figure 3
Figure 3b
CXCR4	NT-	NT+	Full-	Full+	paCas13d-	paCas13d+
	0.92859	0.90083	0.26028	0.31009	0.9037	0.40866
	0.94345	0.96152	0.30248	0.28582	0.96103	0.41538
	1.07696	0.85342	0.37956	0.28536	0.93435	0.45696
ANXA4	NT-	NT+	Full-	Full+	paCas13d-	paCas13d+
	1.00132	1.03841	0.22398	0.12113	0.96765	0.27476
	0.98913	1.0258	0.12194	0.15381	1.04735	0.35865
	1.04155	1.05511	0.15714	0.18149	0.80049	0.26008
HOTTIP	NT-	NT+	Full-	Full+	paCas13d-	paCas13d+
	1.15549	1.00645	0.26746	0.27523	0.85811	0.28603
	1.07981	1.07083	0.21857	0.18292	1.06004	0.31874
	0.8887	0.90251	0.20872	0.24612	0.93843	0.36857
Figure 3c
	NT-	NT+	Full-	Full+	paCas13d-	paCas13d+
	0.909	1.263	13.053	10.744	1.222	8.501
	1.066	1.224	10.46	11.38	0.793	9.725
	1.025	1.301	13.165	14.248	1.549	8.2
Figure 3d
	Dark			Light
0h	1.033	0.966	1.001	0.928	1.02	1.052
12h	1.054	1.031	0.915	4.343	5.783	4.581
24h	0.971	0.954	1.075	7.636	6.886	7.095
36h	0.989	0.999	1.012	3.92	2.088	2.763
48h	1.082	1.086	0.832	1.484	1.879	2.177
72h	0.941	0.939	1.12	4.04	5.604	5.968

## Sheet: Figure 4
Figure 4a				Figure 4e				Figure 4h						Figure 4i
Figure 4b							Figure 4d
Con	2h	4h	8h	12h			Con	Scramble	siRNA	NT-	NT+	paCas13d-	paCas13d+
0.99047	1.29496	1.30433	2.51158	3.52396			1.10734	1.05366	0.3052	0.89289	0.81315	1.10446	0.20247
1.14236	1.2509	1.7029	2.79787	4.55849			1.08789	0.83044	0.46265	0.99156	0.96891	0.99283	0.15207
1.01729	1.20518	1.88685	3.45564	4.39501			0.91477	1.11702	0.41315	1.1858	1.06491	0.96107	0.14023
Figure 4c						Figure 4f

## Sheet: Figure 5
	Figure 5c
	day0	day1	day3	day5	day7	day10
Cas13-N	0.013	0.142	2.198	2.016	1.788	0.222
	0.012	0.081	2.546	1.494	1.346	0.105
	0.007	0.047	2.848	1.853	1.036	0.033
	0.011	0.064	2.069	1.662	1.249	0.077
	0.003	0.077	2.471	1.743	1.593	0.145
	day0	day1	day3	day5	day7	day10
Cas13-C	0.038	0.541	1.574	1.048	1.245	0.447
	0.012	0.458	1.649	1.781	1.191	0.24
	0.035	0.443	2.348	1.546	1.033	0.455
	0.026	0.389	1.729	1.352	1.029	0.403
	0.031	0.462	2.013	1.884	1.307	0.186
	Figure 5e
	day0	day1	day3	day5	day7	day10
Cas13-N	0.017	0.002	1.164	1.211	0.846	0.114
	0.005	0.001	1.024	1.491	0.766	0.067
	0.017	0.012	1.098	1.384	0.816	0.123
	0.001	0.013	1.133	1.204	0.795	0.136
	0.012	0.011	1.065	1.344	0.808	0.084
	day0	day1	day3	day5	day7	day10
Cas13-C	0.009	1.775	19.587	24.155	11.213	4.651
	0.016	0.657	21.669	24.468	11.405	4.105
	0.003	1.235	18.048	22.819	10.863	4.028
	0.015	0.626	17.909	21.954	11.149	3.052
	0.023	1.042	19.108	24.158	10.423	3.445
	Figure 5f
	day0	day1	day3	day5	day7	day10
Femur	1.06494	0.80896	0.3293	0.43771	0.49134	0.87359
	1.08439	1.01222	0.29155	0.1573	0.64742	0.73227
	0.91699	0.92875	0.47446	0.36009	0.42965	0.95392
	1.1624	0.86405	0.17658	0.30709	0.55103	0.86188
	0.93205	1.02115	0.40386	0.18074	0.45532	0.91231
	day0	day1	day3	day5	day7	day10
Liver	0.81154	1.11308	1.17178	1.01944	0.80488	1.06102
	1.06266	0.8983	0.81524	1.13343	0.8407	1.08197
	1.18342	1.18241	1.15667	1.00865	1.09224	0.88121
	0.97407	0.89984	1.07553	1.00555	0.83828	0.83249
	1.10208	0.89196	0.95895	0.85858	1.0381	1.10157

## Sheet: Figure 6
	Figure 6a				Figure 6b								Figure 6h TUNEL								Figure 6j
					Con	SAON	NT-	NT+	paCas13d-	paCas13d+			Con	SAON	NT-	NT+	paCas13d-	paCas13d+			Con	SAON	NT-	NT+	paCas13d-	paCas13d+
					1.07991	3.95734	4.62983	4.5313	3.71486	1.96936			0.142857	0.391304	0.352941	0.357143	0.388889	0.181818		OCN	106.43	59.89	61.95	56.56	65.05	108.05
					0.88305	4.66138	4.1109	4.21733	3.79681	1.51929			0.16129	0.392857	0.413793	0.375	0.325	0.225806			141.64	74.81	76.61	64.92	74.73	115.16
					0.88915	4.44107	3.95218	3.85351	4.86762	1.30341			0.163265	0.365854	0.3125	0.371429	0.340426	0.146341			130.22	71.65	61.92	62.48	73.45	95.13
					0.99611	3.86661	3.59362	4.17889	4.67023	1.73139			0.139535	0.342105	0.378378	0.394737	0.380952	0.21875			134.58	66.36	66.1	56.57	59.35	119.75
					1.13178	3.73726	4.76021	3.6721	3.64387	1.65269			0.189655	0.385965	0.313725	0.343284	0.358974	0.185714			121.55	50.35	70.73	65.75	51.22	116.75
																					Con	SAON	NT-	NT+	paCas13d-	paCas13d+
																				CTX-1	26.89	41.35	40.31	42.78	52.03	31.53
																					25.03	48.91	46.13	47.96	44.27	35.24
					Figure 6c								Figure 6i								33.11	49.27	43.79	45.32	47.82	37.04
					Con	SAON	NT-	NT+	paCas13d-	paCas13d+			Con	SAON	NT-	NT+	paCas13d-	paCas13d+			26.41	51.87	51.78	44.24	44.99	32.82
					0.96368	1.18987	1.21771	1.19863	0.83012	1.07935		BV/TV	44.1244	12.2213	14.5272	15.8357	15.7157	33.9688			23.82	47.78	52.31	48.19	48.9	38.32
					1.08516	1.12525	1.18866	0.99168	0.92549	1.04922			40.5372	15.0191	15.7944	12.5296	13.8458	38.9255
					0.99735	1.22038	0.96148	1.08052	0.99087	1.19091			45.7424	16.8179	13.0267	12.3623	16.3188	37.9232
					1.19427	1.04919	0.87256	0.85716	1.02591	1.06832			40.6483	14.9766	13.954	16.1369	13.8677	35.8134
					0.92584	0.84844	1.24616	1.26815	1.03466	0.80841			44.633	12.824	14.6223	15.2255	15.5593	34.5692
													Con	SAON	NT-	NT+	paCas13d-	paCas13d+
					Figure 6d							Tb.N	3.28544	1.84995	1.8962	1.98162	2.01211	3.22776
													3.46902	2.07391	1.53948	2.06107	1.53987	3.13215
													3.19298	2.02343	1.54891	1.5471	1.61871	2.89797
													3.47349	1.5913	1.99908	1.9234	1.64283	2.91665
													3.11201	1.64574	1.65853	1.97355	1.67908	3.09874
													Con	SAON	NT-	NT+	paCas13d-	paCas13d+
												Tb.Th	0.17593	0.10519	0.07711	0.10595	0.11351	0.14752
													0.18735	0.08114	0.08349	0.08382	0.09238	0.15591
													0.15623	0.10356	0.10867	0.09874	0.09569	0.1314
													0.1678	0.07395	0.07862	0.09328	0.07455	0.13163
													0.17271	0.11664	0.11955	0.1162	0.12315	0.13258

## Sheet: Figure S1
Figure S1C
470 nm				365 nm				530 nm				635 nm				730 nm				Dark
	0 min	1 min	30 min		0 min	1 min	30 min		0 min	1 min	30 min	0	18.6667	20	18	0	0	0	3.6667	0	18	15	23
0	21.6667	15.3333	31.3333	0	16.831	17	13.3333	0	16.6667	11.6667	14.6667	1	19.4931	20.9465	18.7318	1	0.5532	1.1601	5.9873	1	18.6601	15.463	22.7643
1	24.6667	15.3333	32.6667	1	18.9744	18.0641	16.4526	1	17.6912	12.4923	15.7299	2	19.976	22.3	20.2577	2	2.4536	2.0065	7.0211	2	19.9739	16.4003	23.3173
2	26.3333	16	33.3333	2	21.5493	19.6476	19.9269	2	20.2771	13.2837	16.4831	3	20.8705	23.1583	21.8815	3	4.3794	2.387	7.0772	3	20.8945	17.0484	24.5989
3	27.3333	17.6667	33.3333	3	23.8233	22.2967	24.052	3	21.9559	13.8582	16.9236	4	21.3984	24.0678	23.7388	4	5.3818	3.2591	7.2939	4	21.5693	17.8482	25.5751
4	31.3333	17.6667	34.6667	4	27.0388	26.6354	27.9524	4	23.1955	14.3709	17.5147	5	21.5096	26.3125	26.7446	5	5.7749	5.8574	8.0536	5	22.4874	19.9088	26.211
5	35.3333	18	36.3333	5	31.7037	30.7852	31.3578	5	25.5417	14.6947	20.6522	6	22.6174	28.7892	29.8297	6	6.0611	8.3725	7.8596	6	23.3368	21.7058	28.1028
6	38.3333	20	38.6667	6	36.7888	33.5782	33.8501	6	28.0588	16.8213	23.5217	7	23.7135	30.3056	31.8778	7	6.525	9.9641	8.1199	7	24.8865	23.1771	28.8864
7	42.3333	21.3333	40.3333	7	43.2932	37.9936	37.7472	7	29.5882	19.4976	24.9783	8	25.2319	31.7911	33.4566	8	7.4516	13.1765	8.9506	8	28.4118	25.3086	29.4332
8	46.6667	22.6667	41.3333	8	46.9836	43.5442	42.3563	8	31.3702	21.0946	27.1159	9	27.3554	33.5035	35.9737	9	9.2402	19.0242	9.6409	9	31.4089	27.3333	32.1223
9	49	24.6667	46.3333	9	50.4757	48.04	48.6467	9	34.1791	22.903	29.7826	10	29.3457	36.7569	38.709	10	11.8936	26.03	10.4497	10	32.5686	28.5636	34.5994
10	52	27	51	10	54.6746	53.2798	56.3265	10	36.3224	24.9709	31.3089	11	31.4766	40.2616	41.1515	11	13.9863	27.1111	10.4772	11	36.2295	31.1574	35.5321
11	56.6667	29.3333	52	11	59.2601	59.2528	63.9959	11	37.7535	26.5714	32.4877	12	33.2409	43.97	43.7466	12	14.7877	29.6482	12.5123	12	40.2018	34.7449	38.2561
12	58.6667	33	53.6667	12	62.7208	66.709	69.8378	12	40.2445	27.5647	34.3333	13	35.1515	46.4665	45.6118	13	16.6468	34.4569	16.1965	13	42.2314	37.1851	43.1821
13	60.6667	36.6667	56	13	65.1078	72.2912	74.1712	13	43.0092	28.896	35.7748	14	36.8768	48.8944	47.1177	14	19.7139	40.0008	19.0725	14	44.4212	39.537	47.3603
14	64	40	57.6667	14	65.6754	74.5112	77.0306	14	44.8082	30.3781	36.6739	15	39.1586	51.9115	47.0551	15	21.5717	44.4573	20.4912	15	47.1834	43.1337	50.8271
15	66.3333	44.3333	58	15	65.3544	73.8457	78.6263	15	45.7628	30.7963	39.3508	16	41.9109	54.6489	45.9477	16	22.4113	45.91	22.3789	16	48.324	46.037	53.8532
16	68	49.6667	56	16	65.7686	73.5235	77.7248	16	47.5479	31.5059	43.2956	17	43.7282	54.6791	44.7185	17	25.1753	47.2689	24.3396	17	48.6111	47.1988	56.2599
17	67.3333	55	54.3333	17	64.1738	74.9141	75.2961	17	48.125	33.1497	44.45	18	44.6665	53.6525	43.7801	18	29.8818	48.8247	27.5432	18	48.1176	48.4444	57.6617
18	65.6667	59	53	18	61.3457	73.8247	73.41	18	47.6324	34.6956	44.3913	19	44.8014	53.102	43.0839	19	31.3901	50.1019	30.08	19	47.7364	49.8333	57.4203
19	63.6667	60	51	19	58.9507	70.492	72.0369	19	48.2328	36.9386	45.0372	20	44.8427	52.4722	42.6752	20	31.7589	48.8301	31.1699	20	47.252	50.1605	55.9102
20	60	61	49	20	56.1346	66.7798	69.0917	20	49.2105	38.0705	45.9082	21	44.6861	51.9535	42.0919	21	32.4689	47.3235	31.9096	21	44.9608	49.7222	55.1804
21	56	62.6667	47.6667	21	53.1875	62.5963	64.6387	21	49.1189	38.2766	46.442	22	44.6667	51.2475	41.4848	22	34.4316	46.303	31.7666	22	43.021	48.4198	54.355
22	54	65.3333	47	22	49.2156	58.1457	60.1988	22	48.8971	38.8139	46.719	23	44.5813	50.1235	40.9449	23	36.5647	45.9273	32.0842	23	42.017	47.4691	52.7186
23	50.3333	65.6667	46.3333	23	45.8496	52.8406	57.6418	23	48.8616	39.2147	46.213	24	43.3747	48.9333	39.8896	24	37.2633	46.3818	31.4573	24	39.2318	45.963	51.3425
24	46	62.3333	46.3333	24	42.1766	48.6343	54.865	24	48.9596	39.4118	45.9912	25	42.303	47.3021	37.5965	25	37.4631	44.7413	29.7073	25	35.7542	42.7531	49.7951
25	44.6667	67	46.3333	25	38.6601	44.926	50.9602	25	48.7106	39.7612	45.3696	26	41.1536	45.6669	34.6854	26	37.6836	41.5052	28.0451	26	34.1608	39.6296	46.9743
26	45.3333	70.6667	46.3333	26	36.937	41.365	46.9156	26	47.0856	39.8674	44.7161	27	40.2064	43.7833	31.7934	27	37.9946	41.7434	27.5133	27	33.5456	38.75	44.4787
27	45.3333	65.6667	46.6667	27	36.883	37.6999	43.7068	27	45.217	39.879	44.1446	28	38.8237	42.1667	29.259	28	38.9173	42.1111	26.1426	28	33.1059	37.5556	44.006
28	45.6667	64.3333	46	28	37.9487	34.55	41.9712	28	44.6949	39.2388	43.2803	29	37.1795	40.8508	27.4408	29	39.8936	39.6917	24.5049	29	33.2386	35.5009	42.9755
29	45.3333	65.3333	43.3333	29	38.1503	32.6068	39.2267	29	43.723	38.3783	41.0676	30	35.7374	39.6667	26.7233	30	40.844	37.1546	23.1754	30	33.3218	35.3374	41.4899
30	42	66	43	30	37.8832	31.9024	36.8158	30	41.6312	37.1836	38.9061	31	34.2098	37.5353	26.7613	31	42.1647	36.3072	22.614	31	33.5654	35.0494	40.9008
31	40	66.3333	43	31	37.5556	32.3266	35.2752	31	40.2862	36.017	37.6935	32	32.6849	34.9822	25.0754	32	42.2844	36.7839	22.8596	32	34.0345	33.481	40.3249
32	40	65.3333	43	32	37.4742	32.3111	35.0153	32	39.015	35.5626	36.6679	33	31.0275	32.9098	23.303	33	40.5118	35.3183	23.7399	33	34.0508	32.2685	38.5476
33	40	65.6667	43	33	37.037	32	34.4097	33	36.3156	35.2125	35.6415	34	29.3517	30.9219	22.3388	34	37.3475	33.1384	23.7911	34	32.963	31.7419	37.3456
34	40	66.3333	43	34	36.5069	32	33.9316	34	33.4167	33.7619	34.8199	35	27.7917	28.5052	21.4959	35	34.7799	32.3453	23.5411	35	32.0037	31.5733	36.5525
35	40	66.6667	41.3333	35	36.2735	32	34.3914	35	32.2788	31.9835	33.8504	36	26.384	26.6667	21	36	32.3703	32.7428	23.5878	36	31.9089	31.2222	34.9755
36	39.6667	67	39.6667	36	36.0085	31.8512	34.9348	36	30.387	30.6698	32.087	37	26.1544	25.839	21.0028	37	30.3617	31.5131	23.482	37	31.7092	31.008	33.6911
37	38.3333	67.6667	39.6667	37	35.4635	30.9847	35.0449	37	28.4826	29.2922	30.2536	38	25.8204	25.1889	21.127	38	28.9929	30.3899	23.6933	38	31.3608	31.3674	33.1315
38	38	67	39.6667	38	35.1453	30.5321	34.4541	38	27.7762	27.5603	29.4899	39	25.6667	24.9202	21.7964	39	28.2176	29.6482	23.3825	39	31.0784	31.8519	33
39	38.3333	66.3333	39.6667	39	35	30.3639	33.6632	39	27.094	25.7813	28.4308	40	25.6667	25.1111	21.7708	40	28.5678	28.7666	23.9224	40	30.2418	32.1728	33.0635
40	38.3333	66.3333	39.6667	40	35	30.792	32.6454	40	25.4314	24.9598	26.8803	41	25.5399	24.9841	22.0413	41	28.2111	27.9177	22.9084	41	28.5499	32.3317	33.0306
41	38	67	39.3333	41	35	31.4192	32.1445	41	24.0221	23.5187	25.5834	42	25.3499	25.0667	22.7383	42	28.1243	27.1569	20.9088	42	27.4048	32.4815	32.9733
42	38.3333	68	38	42	34.9153	31.6156	32	42	23.7572	21.2668	24.46	43	25.0665	25.3139	22.8099	43	28.7884	27.549	20.7825	43	27.6765	32.9383	32.9319
43	40	69	37.3333	43	34.6838	31.6218	32	43	23.9167	20.7985	23.5145	44	24.6667	25.5778	22.3333	44	29.9475	28.213	20.9789	44	29.5033	33.2327	32.7717
44	40.6667	69.3333	37.6667	44	34.5926	32.1175	32.1498	44	24.0404	21.223	23.2591	45	24.6462	25.3802	21.9577	45	29.8868	28.3333	21.3509	45	31.0133	32.537	32.4707
45	40.6667	69	37.6667	45	34.6195	33.1651	32.3539	45	23.9657	23.0818	23.5818	46	24.0964	24.1997	21.6667	46	29.2128	28.4837	21.6491	46	31.1503	31.2346	32.8998
46	40.6667	68.6667	37.6667	46	34.6469	33.9557	32.7102	46	23.7353	24.5645	23.7778	47	23.2507	23.1762	21.4601	47	29.3333	28.7918	21.8667	47	31	30.5864	33.5955
47	40.6667	68.3333	37.6667	47	34.6906	34.9101	32.5395	47	23.5239	24.8889	23.6763	48	23.1402	23.6267	21.1185	48	29.7803	29.4164	22.7111	48	31	30.3333	33.8623
48	40.6667	68	37.6667	48	34.3447	35.5499	31.4251	48	23.5536	23.9991	23.2836	49	23.6709	24.4207	20.6	49	30.1608	29.3224	24.2096	49	31	29.8858	33.4648
49	40.6667	67.3333	37.6667	49	34.1032	35.6667	31.0742	49	23.75	23.2022	22.8285	50	24.5482	24.6667	20.4017	50	29.7064	29.2288	25	50	31	29.5457	32.5182
50	40.3333	66.3333	37.6667	50	34.4017	35.4526	32.0428	50	23.9516	23.0155	22.5121	51	25	24.8369	20.8164	51	29.227	30.4717	25.3544	51	31	29.6409	31.8563
51	40.3333	65.3333	37.6667	51	34.9316	35.0576	34.2801	51	24.6667	23	22.3333	52	25	25.3111	21	52	29.0071	31.8551	25.6321	52	31	29.3219	31.9194
52	40.3333	65	37.6667	52	35.1368	35	34.9852	52	25.2849	23	22.401	53	24.718	26.1569	21.2259	53	28.6418	32.6078	26.3087	53	31	28.9323	31.6667
53	40.3333	65.6667	37.6667	53	35.1794	35	34.3823	53	25.8328	23	22.5048	54	24.6667	26.85	21.4343	54	28.5746	33.5709	26.5463	54	31	29	31.6667
54	40.3333	66	37.6667	54	35.3806	35	33.2776	54	25.2186	23.0567	22.6087	55	24.5455	26.875	21.6667	55	28.6689	34.7647	26.807	55	31	28.5	31.6667
55	40.3333	65.6667	37.3333	55	35.789	35	33.289	55	25	23.3995	22.7126	56	24.3554	26.4444	21.4848	56	28.8582	35.5632	26.7487	56	31	27.4074	31.9817
56	39.3333	65.3333	37.3333	56	35.6911	35	33.9358	56	25.3875	23.8346	22.9651	57	24.1653	25.7235	21.3484	57	29.0785	35.8927	26.9067	57	30.3426	27.1276	33.0133
57	39	65	37.3333	57	35.7901	34.5963	34.2892	57	26.2966	23.9825	24.2768	58	23.9256	25.7753	21.4415	58	29.234	36.2626	27.6491	58	29.3725	27.3123	33.7832
58	39.3333	66.3333	37.3333	58	35.7699	34.3333	34.3333	58	27.0381	24	24.6439	59	23.192	26.8412	21.5339	59	29.5993	36.3335	28.6316	59	29.3333	28.4198	33.7676
59	39.3333	66	37.3333	59	36.0399	34.3333	34.3333	59	27.4487	22.9784	24.6667	60	22.595	27.3333	21.2314	60	30.9504	38.1038	29.4035	60	29.3333	28.6667	32.8807
60	39.3333	65.3333	37.3333	60	36.1299	34.3333	34.0459	60	27.5098	22.458	24.6667	61	22.6508	27.3313	20.2562	61	32.5869	41.3082	29.8273	61	29.3333	28.6667	32.6667
61	39.3333	65.6667	38.6667	61	35.9809	34.2758	33.6483	61	26.874	22.3333	24.6667	62	23	26.5622	18.9449	62	32.8652	45.8889	29.6601	62	29.3333	28.9012	32.6667
62	39.3333	64.6667	40	62	34.7211	34.2734	33.6355	62	26.3333	22.2478	24.6667	63	23	25.8235	18.2479	63	33.2975	49.3472	30.1397	63	29.3333	29.4259	32.6667
63	39.3333	61	40	63	33.6087	34.4862	33.9549	63	26.3333	21.9313	24.6667	64	23	25.1244	18.3471	64	35.2027	51.5163	30.9378	64	29.3333	29.6667	32.6667
64	39.6667	59.6667	40	64	33.2308	34.8241	34.2744	64	26.3333	21.6667	24.6667	65	23	24.7552	18.0689	65	41.7408	56.2099	32.9428	65	29.817	29.8642	32.6667
65	39.3333	58.3333	40	65	33.5302	35.6575	34.9642	65	26.2745	21.6003	24.6667	66	22.9339	24.2167	18	66	44.6384	61.3841	36.7914	66	30.7843	30.1337	33.052
66	39.3333	56.6667	39.6667	66	33.6895	36.1461	35.56	66	25.9291	21.3623	24.5438	67	23	23.4833	18.2544	67	45.578	66.5098	40.8082	67	31	30.3318	34.055
67	39.3333	55.3333	40.6667	67	33.7324	35.9321	35.5671	67	25.2549	21.3333	24.1986	68	22.9339	23	18.2259	68	47.1702	71.0523	44.9463	68	31	30.6543	34.6667
68	39.6667	53.6667	44	68	33.6667	36.1574	34.854	68	24	21.3333	23.7882	69	22.6584	23	17.8898	69	49.9539	77.0409	49.9654	69	31	31.5926	34.6667
69	42.3333	52	44.6667	69	33.648	36.2534	34.7431	69	24.6275	21.3333	23.5	70	22.3829	23.5	17.3333	70	53.6959	82.1276	54.5503	70	30.959	32.3333	34.6667
70	44.6667	50	44.3333	70	33.6667	36.3044	35.7182	70	25.5565	21.3333	22.8558	71	22.3333	24.2417	17.3333	71	57.2881	84.2643	58.2432	71	30.915	32.3333	34.6667
71	45.6667	48.6667	44.3333	71	33.6508	36.8334	37.3968	71	25.6667	21.3333	22.299	72	22.1653	24.6667	17.3611	72	60.7578	85.0934	61.2102	72	31.0473	31.8519	34.7859
72	47.6667	49.6667	44.3333	72	34.0035	38.3322	39.948	72	25.6667	21.6312	22.5003	73	21.8898	24.6667	17.1543	73	64.1413	84.4187	62.7859	73	31.626	30.7994	35.4566
73	49.3333	50	44.3333	73	35.2249	40.7278	41.4159	73	25.6667	23.1487	22.7319	74	21.6667	24.6614	17.0751	74	66.9256	82.1065	62.0069	74	32.7124	30.9579	36.8481
74	50.6667	47.6667	44.3333	74	37.1338	41.8746	42.5697	74	25.0513	23.6473	22.6039	75	21.6667	24.4115	17.0676	75	67.7199	80.2359	60.5614	75	33.6436	32.1091	37.6055
75	52.6667	45	44.6667	75	38.9399	43.0634	42.8649	75	24.1776	23.5112	22.4324	76	21.6667	23.7222	17.4435	76	67.4444	78.3791	58.8667	76	34.6078	33.4819	38.1497
76	54.6667	43.6667	44.6667	76	42.3248	45.3671	44.5443	76	23.8847	23.6596	22.2367	77	21.4738	23.1597	18.8485	77	67.2027	75.3995	56.866	77	36.6678	34.3575	39.6996
77	53.3333	44.6667	44.6667	77	43.7275	49.0589	47.4507	77	24.0124	23.7478	21.635	78	21.3333	22.65	19.5014	78	67.394	71.5513	54.8706	78	38.0554	35.5556	40.7012
78	52	45	44.6667	78	45.4017	53.4342	49.7887	78	24.2832	23.3546	21.4304	79	21.3216	21.9119	19.697	79	67.2383	67.8333	52.9649	79	38.5699	38.0719	41.1596
79	51	40.3333	45	79	47.3997	56.474	52.9443	79	24.516	22.8676	21.3348	80	21.618	21.6667	19.9319	80	66.4397	63.6351	50.614	80	39.9426	40.685	42.9083
80	51	39	44.3333	80	50.4832	59.1655	56.1656	80	24.6667	22.5579	21.3106	81	22.9237	21.7285	20.1212	81	64.6212	56.5444	46.9754	81	41.2157	41.75	44.7472
81	50.3333	38	41.6667	81	54.1011	61.9134	58.9519	81	24.2745	22.1631	21.1073	82	21.3164	21.9747	20.4247	82	62.7555	51.9177	43.7971	82	41.8366	42.9751	45.4796
82	46	37	39.6667	82	56.428	63.974	60.3331	82	23	21.6667	21.1836	83	19.9581	22	20.028	83	60.4914	49.0717	41.6243	83	41.9549	44.7346	46.0135
83	42.3333	35.6667	38.3333	83	58.3827	67.066	61.318	83	23	21.6675	21.0604	84	19.4325	22	20	84	55.789	45.5444	40.3982	84	41.8939	45.1687	46.7278
84	40	34	35.3333	84	60.0915	70.4434	62.3382	84	22.9412	21.7889	20.5224	85	19.3333	22.3472	20.2003	85	50.5487	39.8583	35.8633	85	41.2593	45.2747	46.8716
85	35	32.6667	33.3333	85	62.0105	72.1612	63.5291	85	22	21.6737	20.3333	86	19.3984	23.0111	20.7864	86	47.3617	34.6305	31.5825	86	39.915	45.6667	46.9602
86	30.3333	31	32	86	63.1408	72.893	66.0765	86	21.6863	21.8251	20.3333	87	20.0615	24.1779	21.3774	87	44.8224	30.8593	28.8591	87	37.4735	46.1667	46.4128
87	27.3333	30.3333	30.3333	87	63.4786	72.578	68.7156	87	21.6667	22.7236	20.544	88	20.3939	25.4667	22.1818	88	39.8909	28.4621	26.7719	88	36.3072	46.1728	45.8328
88	25.3333	28	28.3333	88	63.6496	71.99	70.8681	88	21.3922	23.5059	20.563	89	20.6755	26.425	23.2194	89	35.6062	26.242	24.1229	89	36.0065	44.2021	44.892
89	23.3333	24.3333	27.3333	89	63.5185	71.3731	70.8716	89	21.3333	23.1044	20.3287	90	21.0941	27.3333	24.9694	90	33.2577	24.0588	21.7876	90	33.9665	42.0185	43.2007
90	22	22.3333	25	90	64.8063	70.9878	70.5411	90	21.299	22.6099	20.1739	91	21.776	28.379	27.6296	91	30.117	22.8641	21.0378	91	31.9346	40.9136	42.3817
91	19.6667	20	22	91	66.856	70.1198	70.2077	91	21.1838	22.3462	19.7165	92	23.2767	29.9	30.2347	92	26.1699	21.4025	20.1	92	31.0766	38.9474	42.0649
92	17.3333	16.3333	21	92	69.2963	69.5379	68.6886	92	21.2647	22.3333	19.4815	93	24.3869	31.5583	32.6449	93	22.5991	19.4948	19.2811	93	29.0559	35.6543	40.9358
93	15.3333	15	19.3333	93	71.0268	68.4404	66.6453	93	21.2868	22.5054	19.4275	94	26.0248	32.8661	33.9284	94	21.6667	17.8366	18.915	94	26.0875	29.963	38.8624
94	13.6667	15.3333	16	94	71.4129	66.9334	66.3933	94	21.5568	23	19.754	95	27.8835	34.6615	34.6331	95	19.5232	17.6188	19.3333	95	24.7451	27.8705	30.685
95	12	14.3333	13.6667	95	69.5869	65.37	65.8948	95	23.3186	23	19.8767	96	29.3099	36.4267	35.8257					96	22.1546	25.8685	28.3004
				96	67.3086	63.2722	63.4628	96	25.3737	23.0638	20.1991	97	30.9607	38.2792	36.7851					97	16.8221	21.3426	25.6837
				97	64.2143	59.4378	59.4037	97	25.9415	23.3417	20.1279	98	32.9088	39.5581	37.9146					98	14.8444	15.2076	11.7147
				98	60.1061	54.3171	55.4495	98	25.2855	23.3688	19.4396	99	34.843	40.7548	38.5152					99	13.5767	12.0416	10.7288
				99	55.8929	49.6759	52.5505	99	24.2031	23.1277	18.9203	100	35.3168	41.8611	37.9982					100	9.5966	10.3663	8.581
				100	50.3314	43.4679	49.14	100	23.5023	23.2511	18.8184	101	34.9366	42.4215	37.2988					101	7.0224	8.6389	6.8929
				101	44.5715	38.4159	44.8043	101	23.6667	24.4202	19.8768	102	34.4627	42.2333	36.9126					102	5.6667	7.4024	5.8899
				102	39.1319	33.6667	37.5047	102	23.75	24.6667	20.5236	103	33.9202	41.6918	35.2116
				103	34.6877	29.2568	31.581	103	24.052	24.6667	20.471	104	33.4527	40.0489	32.9659
				104	31.6416	25.169	26.952	104	25.2111	25.1314	21.9096	105	33.1468	38.5729	31.6967
				105	28.8662	22.3639	24.1271	105	26.3143	26.1978	24.1629	106	32.4183	37.2503	30.562
				106	25.7436	20.8104	20.9946	106	28.2581	26.7761	25.7694	107	31.0937	36.093	28.6922
				107	21.8533	18.3999	17.1165	107	29.5319	27.409	27.2585	108	29.8209	34.5433	25.1803
				108	19.1392	16.3884	13.6725	108	30.9227	28.539	29.6692	109	28.146	33.0591	22.4939
				109	17.6667	14.3333	10	109	34.6851	30.0804	31.4596	110	26.9394	31.8194	20.7879
								110	38.2402	31.2482	32.744	111	25.9049	29.9917	19.9532
								111	39.8577	32.7282	34.8548	112	25.6914	28.0667	19.2534
								112	42.158	34.6854	37.7295	113	25.8292	26.2611	18.5813
								113	45.6189	35.3729	39.7971	114	25.7107	24.6892	18.1736
								114	47.7644	36.9783	42.3302	115	24.3933	22.8472	17.1488
								115	49.5999	38.8447	45.9074	116	22.7944	20.7778	16.1953
								116	52.5588	40.089	48.1465	117	20.9653	19.475	15.5813
								117	55.1616	41.1735	49.0644	118	19.4656	18.65	14.8623
								118	55.622	42.4019	50.9528	119	18.2039	17.6432	13.9146
								119	57.375	43.1567	52.9039	120	17.0771	16.3333	12.6344
								120	59.2249	42.9291	53.4783
								121	59.3333	42.781	54.5821
								122	58.0101	43.2465	56.0145
								123	55.9197	44.0613	56.3073
								124	54.4412	44.5398	55.9457
								125	53.0882	43.8203	55.244
								126	50.3137	42.6028	54.8601
								127	47.1076	41.6738	54.4324
								128	44.5317	41.2583	52.4257
								129	41.7612	41.4337	49.2239
								130	38.7572	41.275	46.6493
								131	36.7772	40.0395	44.1736
								132	35.5784	37.6264	40.4902
								133	33.0907	35.4479	37.8781
								134	29.9706	34.1979	36.6372
								135	28.4529	32.4029	32.3874
								136	26.3333	29.7622	27.0448

## Sheet: Figure S2
Figure S2b
	paCas13d-	paCas13d+
CXCR4	1.17907	0.96112
	0.92569	0.77012
	0.99184	1.08907
ANXA4	0.84858	0.98129
	1.15697	1.11287
	1.06394	1.02468
HOTTIP	0.97218	1.16843
	1.10662	0.88889
	1.05084	0.88674
Figure S2c Relative luminescence
	paCas13d-	paCas13d+
	1.135	1.106
	0.868	1.157
	0.997	1.338

## Sheet: Figure S3
Figure S3
	Dark			Light
0h	1.06393	0.95247	1.0336	0.51394	0.46297	0.40334
12h	1.06944	0.92979	1.0644	0.60419	0.50747	0.65071
24h	0.9581	1.07587	1.10348	0.82098	0.72837	0.79054
36h	1.05112	0.91788	1.03689	0.83062	0.80291	0.92877

## Sheet: Figure S4
Figure S4a			Figure S4b									Figure S4d Cell viability
Wavelength	Fluorescence			UCNPs-PEI			UCNPs					0	10	20	30	40	(N/P ratio)
300	0.027		1 W	0.037	0.041	0.034	0.042	0.043	0.055			100.98	101.68	98.06	98.79	103.9
300.2	0.026		3 W	0.103	0.088	0.094	0.101	0.135	0.127			104.38	99.62	101.49	104.36	90.4
300.4	0.023		5 W	0.25	0.187	0.216	0.238	0.26	0.267			94.64	96.44	100.28	95.83	99.8
300.6	0.023
300.8	0.023
301	0.022		Figure S4c					Figure S4e
301.2	0.022		Temperature (℃)	PEI	PEI-UCNPs				UCNPs-PEI			UCNPs-PEI@paCas13
301.4	0.024		30	100	100			day0	74.98	76.44	64.83	227	248.5	220.6
301.6	0.026		30.333	100	99.9986			day1	105.5	102.5	90.61	258.6	250.3	210.4
301.8	0.025		30.667	100.008	99.9972			day2	96.48	91.37	88.97	206.2	167.7	251.8
302	0.024		31	100.008	99.9958			day3	101.1	99.05	101.3	220.8	245.7	206.3
302.2	0.024		31.333	100.017	99.9945			day4	93.43	91.46	90.59	164.2	139	177
302.4	0.023		31.667	100.017	99.9931			day5	105.1	79.5	69.8	212	165.55	202.2
302.6	0.022		32	100.034	99.9917
302.8	0.022		32.333	100.051	99.9903
303	0.021		32.667	100.06	99.9889			Figure S4f
303.2	0.022		33	100.06	99.9875				UCNPs-PEI			UCNPs-PEI@paCas13
303.4	0.023		33.333	100.051	99.9861			day0	0.299	0.197	0.195	0.293	0.307	0.291
303.6	0.022		33.667	100.051	99.9847			day1	0.166	0.297	0.164	0.441	0.387	0.332
303.8	0.022		34	100.06	99.9834			day2	0.179	0.172	0.222	0.389	0.48	0.348
304	0.023		34.333	100.068	99.982			day3	0.147	0.182	0.165	0.375	0.4	0.411
304.2	0.022		34.667	100.076	99.9806			day4	0.187	0.201	0.26	0.407	0.429	0.334
304.4	0.023		35	100.076	99.9792			day5	0.239	0.13	0.212	0.362	0.308	0.331
304.6	0.021		35.333	100.076	99.9778
304.8	0.021		35.667	100.076	99.9764
305	0.022		36	100.085	99.975
305.2	0.023		36.333	100.085	99.9736
305.4	0.022		36.667	100.085	99.9723			Figure S4h Cell viability
305.6	0.023		37	100.085	99.9709
305.8	0.022		37.333	100.085	99.9695			10-4	10-3	10-2	10-1	1	Concentration (mg/mL)
306	0.022		37.667	100.085	99.9681			101.1	102.69	105.75	103.11	97.29
306.2	0.022		38	100.085	99.9667			100.74	92.62	108.67	101.54	98.31
306.4	0.023		38.333	100.085	99.9653			98.16	106.43	97.82	94.36	94.55
306.6	0.022		38.667	100.085	99.9639
306.8	0.023		39	100.085	99.9639
307	0.022		39.333	100.085	99.9458			Figure S4i Cell viability
307.2	0.022		39.667	100.085	99.9458			0.003	0.03	0.3	3.0	30	PEI Concentration (µg/mL)
307.4	0.024		40	100.085	99.9458			91.49	96.06	93.31	92.38	90.02
307.6	0.025		40.333	100.085	99.9458			109.12	95.5	91.39	92.43	84.56
307.8	0.025		40.667	100.085	99.9458			99.39	108.9	95.9	93.39	87.52
308	0.024		41	100.085	99.9458
308.2	0.024		41.333	100.085	99.9458
308.4	0.023		41.667	100.085	99.9277
308.6	0.022		42	100.085	99.9277
308.8	0.023		42.333	100.085	99.9277
309	0.022		42.667	100.085	99.9277
309.2	0.023		43	100.085	99.9096
309.4	0.022		43.333	100.085	99.9096
309.6	0.024		43.667	100.085	99.9096
309.8	0.023		44	100.085	99.9096
310	0.022		44.333	100.085	99.9096
310.2	0.023		44.667	100.085	99.9096
310.4	0.022		45	100.085	99.9096
310.6	0.022		45.333	100.085	99.9096
310.8	0.022		45.667	100.085	99.9096
311	0.024		46	100.076	99.8916
311.2	0.023		46.333	100.076	99.8916
311.4	0.022		46.667	100.076	99.8916
311.6	0.021		47	100.076	99.8916
311.8	0.022		47.333	100.076	99.8916
312	0.051		47.667	100.068	99.8735
312.2	0.097		48	100.068	99.8735
312.4	0.124		48.333	100.068	99.8735
312.6	0.134		48.667	100.068	99.8735
312.8	0.147		49	100.068	99.8735
313	0.154		49.333	100.068	99.8735
313.2	0.156		49.667	100.06	99.8554
313.4	0.157		50	100.06	99.8554
313.6	0.162		50.333	100.06	99.8554
313.8	0.158		50.667	100.06	99.8554
314	0.174		51	100.051	99.8554
314.2	0.177		51.333	100.051	99.8554
314.4	0.167		51.667	100.051	99.8554
314.6	0.157		52	100.051	99.8554
314.8	0.148		52.333	100.051	99.8554
315	0.163		52.667	100.051	99.8554
315.2	0.172		53	100.043	99.8373
315.4	0.168		53.333	100.043	99.8373
315.6	0.17		53.667	100.043	99.8373
315.8	0.163		54	100.043	99.8373
316	0.176		54.333	100.034	99.8373
316.2	0.162		54.667	100.034	99.8373
316.4	0.16		55	100.034	99.8373
316.6	0.172		55.333	100.025	99.8193
316.8	0.163		55.667	100.025	99.8193
317	0.166		56	100.025	99.8193
317.2	0.164		56.333	100.025	99.8193
317.4	0.17		56.667	100.017	99.8193
317.6	0.176		57	100.017	99.8193
317.8	0.164		57.333	100.017	99.8193
318	0.169		57.667	100.008	99.8193
318.2	0.17		58	100.008	99.8012
318.4	0.164		58.333	100	99.8012
318.6	0.164		58.667	100	99.8012
318.8	0.163		59	99.9915	99.7831
319	0.155		59.333	99.9915	99.7831
319.2	0.151		59.667	99.9915	99.7831
319.4	0.152		60	99.9915	99.7831
319.6	0.152		60.333	99.983	99.7831
319.8	0.163		60.667	99.983	99.7831
320	0.16		61	99.983	99.7831
320.2	0.159		61.333	99.983	99.7831
320.4	0.157		61.667	99.9745	99.765
320.6	0.166		62	99.966	99.765
320.8	0.155		62.333	99.966	99.765
321	0.149		62.667	99.9575	99.765
321.2	0.148		63	99.9575	99.747
321.4	0.147		63.333	99.9575	99.747
321.6	0.154		63.667	99.949	99.747
321.8	0.152		64	99.9405	99.747
322	0.152		64.333	99.9405	99.747
322.2	0.161		64.667	99.9405	99.747
322.4	0.15		65	99.9405	99.747
322.6	0.15		65.333	99.932	99.747
322.8	0.153		65.667	99.932	99.7289
323	0.154		66	99.9235	99.7289
323.2	0.141		66.333	99.9235	99.7289
323.4	0.146		66.667	99.915	99.7289
323.6	0.152		67	99.915	99.7289
323.8	0.154		67.333	99.915	99.7289
324	0.15		67.667	99.9065	99.7289
324.2	0.145		68	99.9065	99.7289
324.4	0.147		68.333	99.898	99.7108
324.6	0.148		68.667	99.898	99.7108
324.8	0.141		69	99.8895	99.7108
325	0.137		69.333	99.8895	99.7108
325.2	0.143		69.667	99.881	99.7108
325.4	0.151		70	99.881	99.7108
325.6	0.143		70.333	99.8725	99.7108
325.8	0.142		70.667	99.8725	99.6927
326	0.146		71	99.8725	99.6927
326.2	0.149		71.333	99.864	99.6927
326.4	0.152		71.667	99.8555	99.6927
326.6	0.149		72	99.8555	99.6927
326.8	0.148		72.333	99.8555	99.6927
327	0.151		72.667	99.847	99.6927
327.2	0.146		73	99.8385	99.6927
327.4	0.143		73.333	99.8385	99.6747
327.6	0.141		73.667	99.8385	99.6747
327.8	0.144		74	99.83	99.6747
328	0.141		74.333	99.83	99.6747
328.2	0.137		74.667	99.83	99.6747
328.4	0.134		75	99.8215	99.6747
328.6	0.129		75.333	99.8215	99.6747
328.8	0.13		75.667	99.813	99.6747
329	0.137		76	99.813	99.6566
329.2	0.131		76.333	99.8045	99.6566
329.4	0.131		76.667	99.8045	99.6566
329.6	0.138		77	99.8045	99.6566
329.8	0.137		77.333	99.796	99.6566
330	0.16		77.667	99.7875	99.6566
330.2	0.157		78	99.7875	99.6566
330.4	0.163		78.333	99.779	99.6566
330.6	0.159		78.667	99.779	99.6385
330.8	0.161		79	99.779	99.6385
331	0.162		79.333	99.779	99.6385
331.2	0.176		79.667	99.7705	99.6385
331.4	0.169		80	99.762	99.6205
331.6	0.164		80.333	99.762	99.6205
331.8	0.171		80.667	99.7535	99.6205
332	0.183		81	99.7535	99.6205
332.2	0.193		81.333	99.745	99.6205
332.4	0.203		81.667	99.745	99.6205
332.6	0.216		82	99.7365	99.6205
332.8	0.249		82.333	99.7365	99.6205
333	0.248		82.667	99.7365	99.6205
333.2	0.28		83	99.728	99.6024
333.4	0.328		83.333	99.7195	99.6024
333.6	0.353		83.667	99.7195	99.6024
333.8	0.384		84	99.7195	99.6024
334	0.442		84.333	99.7195	99.6024
334.2	0.504		84.667	99.711	99.6024
334.4	0.565		85	99.711	99.6024
334.6	0.62		85.333	99.7025	99.6024
334.8	0.721		85.667	99.7025	99.6024
335	0.791		86	99.694	99.6024
335.2	0.856		86.333	99.694	99.6024
335.4	0.955		86.667	99.6855	99.6024
335.6	1.096		87	99.6855	99.5843
335.8	1.231		87.333	99.677	99.5843
336	1.351		87.667	99.677	99.5843
336.2	1.498		88	99.677	99.5843
336.4	1.648		88.333	99.6685	99.5843
336.6	1.864		88.667	99.6685	99.5843
336.8	2.077		89	99.66	99.5843
337	2.352		89.333	99.66	99.5843
337.2	2.617		89.667	99.66	99.5843
337.4	2.795		90	99.66	99.5662
337.6	3.034		90.333	99.6515	99.5662
337.8	3.319		90.667	99.6515	99.5662
338	3.583		91	99.643	99.5662
338.2	3.834		91.333	99.643	99.5662
338.4	4.037		91.667	99.643	99.5662
338.6	4.432		92	99.6345	99.5662
338.8	4.773		92.333	99.6345	99.5662
339	5.134		92.667	99.626	99.5482
339.2	5.426		93	99.626	99.5482
339.4	5.837		93.333	99.626	99.5482
339.6	6.333		93.667	99.6175	99.5482
339.8	6.733		94	99.6175	99.5482
340	7.116		94.333	99.6175	99.5482
340.2	7.64		94.667	99.609	99.5482
340.4	8.126		95	99.609	99.5482
340.6	8.702		95.333	99.6005	99.5482
340.8	9.207		95.667	99.6005	99.5301
341	9.854		96	99.6005	99.5301
341.2	10.4		96.333	99.6005	99.5301
341.4	10.98		96.667	99.592	99.5301
341.6	11.51		97	99.5835	99.5301
341.8	12.14		97.333	99.5835	99.5301
342	12.83		97.667	99.5835	99.5301
342.2	13.41		98	99.5835	99.5301
342.4	14		98.333	99.5835	99.5301
342.6	14.65		98.667	99.575	99.512
342.8	15.29		99	99.575	99.512
343	15.75		99.333	99.5665	99.512
343.2	16.32		99.667	99.5665	99.512
343.4	17.06		100	99.5665	99.512
343.6	17.57		100.333	99.558	99.512
343.8	18.17		100.667	99.5495	99.512
344	18.75		101	99.5495	99.512
344.2	19.18		101.333	99.5495	99.512
344.4	19.72		101.667	99.541	99.4939
344.6	19.99		102	99.541	99.4939
344.8	20.35		102.333	99.5325	99.4939
345	20.71		102.667	99.5325	99.4939
345.2	21.1		103	99.5325	99.4939
345.4	21.4		103.333	99.5325	99.4939
345.6	21.76		103.667	99.524	99.4939
345.8	21.91		104	99.5155	99.4939
346	21.82		104.333	99.5155	99.4939
346.2	21.98		104.667	99.5155	99.4939
346.4	21.97		105	99.5155	99.4939
346.6	21.91		105.333	99.507	99.4939
346.8	21.77		105.667	99.4985	99.4939
347	21.69		106	99.4985	99.4939
347.2	21.67		106.333	99.49	99.4759
347.4	21.26		106.667	99.4815	99.4759
347.6	20.87		107	99.473	99.4759
347.8	20.68		107.333	99.4645	99.4759
348	20.21		107.667	99.456	99.4759
348.2	19.8		108	99.439	99.4759
348.4	19.38		108.333	99.4305	99.4759
348.6	19.01		108.667	99.4305	99.4759
348.8	18.51		109	99.422	99.4759
349	17.9		109.333	99.422	99.4759
349.2	17.32		109.667	99.4305	99.4759
349.4	16.67		110	99.4305	99.4759
349.6	16.11		110.333	99.4305	99.4759
349.8	15.56		110.667	99.4305	99.4759
350	14.82		111	99.4305	99.4759
350.2	14.27		111.333	99.4305	99.4578
350.4	13.63		111.667	99.4305	99.4578
350.6	13.05		112	99.4305	99.4578
350.8	12.53		112.333	99.422	99.4578
351	11.94		112.667	99.422	99.4578
351.2	11.39		113	99.422	99.4578
351.4	10.91		113.333	99.422	99.4578
351.6	10.4		113.667	99.422	99.4578
351.8	9.984		114	99.4135	99.4578
352	9.533		114.333	99.4135	99.4397
352.2	9.207		114.667	99.405	99.4397
352.4	8.784		115	99.405	99.4397
352.6	8.505		115.333	99.405	99.4397
352.8	8.336		115.667	99.3965	99.4397
353	8.197		116	99.388	99.4397
353.2	8.182		116.333	99.388	99.4397
353.4	8.235		116.667	99.388	99.4397
353.6	8.278		117	99.3795	99.4397
353.8	8.597		117.333	99.3795	99.4397
354	8.913		117.667	99.371	99.4397
354.2	9.225		118	99.3625	99.4397
354.4	9.793		118.333	99.3625	99.4397
354.6	10.47		118.667	99.3625	99.4397
354.8	11.26		119	99.3625	99.4397
355	12.26		119.333	99.354	99.4216
355.2	13.46		119.667	99.3455	99.4216
355.4	14.74		120	99.3455	99.4216
355.6	16.31		120.333	99.3455	99.4216
355.8	17.69		120.667	99.337	99.4216
356	19.14		121	99.337	99.4216
356.2	20.8		121.333	99.3285	99.4216
356.4	22.67		121.667	99.3285	99.4216
356.6	24.6		122	99.32	99.4216
356.8	26.97		122.333	99.32	99.4216
357	29.19		122.667	99.32	99.4036
357.2	31.7		123	99.3115	99.4036
357.4	34.24		123.333	99.303	99.4036
357.6	37		123.667	99.303	99.4036
357.8	39.71		124	99.303	99.4036
358	42.63		124.333	99.2945	99.4036
358.2	45.77		124.667	99.2945	99.4036
358.4	49.14		125	99.286	99.4036
358.6	52.26		125.333	99.2775	99.4036
358.8	55.23		125.667	99.2775	99.4036
359	58.16		126	99.2775	99.4036
359.2	61.08		126.333	99.269	99.4036
359.4	64.14		126.667	99.269	99.4036
359.6	66.75		127	99.2605	99.4036
359.8	69.65		127.333	99.252	99.4036
360	72.21		127.667	99.252	99.4036
360.2	74.78		128	99.2435	99.3855
360.4	77.09		128.333	99.2435	99.3855
360.6	79.46		128.667	99.235	99.3855
360.8	81.52		129	99.235	99.3855
361	83.33		129.333	99.2265	99.3855
361.2	85.12		129.667	99.2265	99.3855
361.4	86.33		130	99.2265	99.3855
361.6	87.37		130.333	99.218	99.3855
361.8	88.06		130.667	99.218	99.3855
362	88.82		131	99.2095	99.3855
362.2	89.22		131.333	99.2095	99.3855
362.4	89.06		131.667	99.201	99.3855
362.6	88.6		132	99.201	99.3855
362.8	88.09		132.333	99.1925	99.3855
363	86.99		132.667	99.1925	99.3855
363.2	85.75		133	99.184	99.3855
363.4	84.37		133.333	99.184	99.3674
363.6	82.74		133.667	99.1755	99.3674
363.8	80.91		134	99.1755	99.3674
364	79.31		134.333	99.167	99.3674
364.2	77.07		134.667	99.167	99.3674
364.4	74.41		135	99.1585	99.3674
364.6	71.73		135.333	99.1585	99.3674
364.8	69.2		135.667	99.15	99.3674
365	66.8		136	99.15	99.3674
365.2	63.97		136.333	99.1415	99.3674
365.4	61.21		136.667	99.133	99.3674
365.6	58.32		137	99.133	99.3494
365.8	55.29		137.333	99.1245	99.3494
366	52.11		137.667	99.1245	99.3494
366.2	48.89		138	99.116	99.3494
366.4	45.83		138.333	99.116	99.3494
366.6	42.76		138.667	99.1075	99.3494
366.8	39.7		139	99.1075	99.3494
367	36.91		139.333	99.099	99.3494
367.2	34.36		139.667	99.0905	99.3494
367.4	31.58		140	99.0905	99.3494
367.6	29.06		140.333	99.082	99.3494
367.8	26.59		140.667	99.082	99.3494
368	24.52		141	99.0735	99.3494
368.2	22.42		141.333	99.065	99.3494
368.4	20.46		141.667	99.065	99.3494
368.6	18.6		142	99.0565	99.3494
368.8	16.95		142.333	99.0565	99.3494
369	15.39		142.667	99.048	99.3313
369.2	14.05		143	99.0395	99.3313
369.4	12.82		143.333	99.0395	99.3313
369.6	11.67		143.667	99.031	99.3313
369.8	10.6		144	99.031	99.3313
370	9.538		144.333	99.0225	99.3313
370.2	8.616		144.667	99.014	99.3313
370.4	7.82		145	99.014	99.3313
370.6	7.085		145.333	99.0055	99.3313
370.8	6.423		145.667	99.0055	99.3313
371	5.839		146	98.997	99.3313
371.2	5.214		146.333	98.9885	99.3313
371.4	4.688		146.667	98.98	99.3313
371.6	4.13		147	98.98	99.3313
371.8	3.734		147.333	98.9715	99.3313
372	3.312		147.667	98.963	99.3313
372.2	3		148	98.9545	99.3313
372.4	2.693		148.333	98.9545	99.3132
372.6	2.498		148.667	98.946	99.3132
372.8	2.255		149	98.9375	99.3132
373	2.057		149.333	98.9375	99.3132
373.2	1.857		149.667	98.9375	99.3132
373.4	1.663		150	98.929	99.3132
373.6	1.536		150.333	98.929	99.3132
373.8	1.4		150.667	98.9205	99.3132
374	1.285		151	98.912	99.3132
374.2	1.185		151.333	98.9035	99.3132
374.4	1.094		151.667	98.895	99.3132
374.6	1		152	98.8865	99.3132
374.8	0.946		152.333	98.8865	99.2951
375	0.867		152.667	98.878	99.2951
375.2	0.812		153	98.8695	99.2951
375.4	0.779		153.333	98.8695	99.2951
375.6	0.763		153.667	98.861	99.2951
375.8	0.722		154	98.8525	99.2951
376	0.707		154.333	98.844	99.2951
376.2	0.68		154.667	98.8355	99.2951
376.4	0.674		155	98.8355	99.2951
376.6	0.656		155.333	98.827	99.2951
376.8	0.631		155.667	98.8185	99.2951
377	0.612		156	98.8185	99.2951
377.2	0.637		156.333	98.81	99.2951
377.4	0.627		156.667	98.8015	99.2951
377.6	0.646		157	98.793	99.2951
377.8	0.652		157.333	98.793	99.2951
378	0.663		157.667	98.7845	99.2951
378.2	0.67		158	98.776	99.2771
378.4	0.68		158.333	98.7675	99.2771
378.6	0.667		158.667	98.759	99.2771
378.8	0.674		159	98.7505	99.2771
379	0.662		159.333	98.7505	99.2771
379.2	0.664		159.667	98.742	99.2771
379.4	0.666		160	98.7335	99.2771
379.6	0.696		160.333	98.725	99.2771
379.8	0.689		160.667	98.7165	99.2771
380	0.693		161	98.708	99.2771
380.2	0.699		161.333	98.6995	99.2771
380.4	0.688		161.667	98.691	99.2771
380.6	0.717		162	98.691	99.2771
380.8	0.689		162.333	98.6825	99.2771
381	0.668		162.667	98.674	99.2771
381.2	0.685		163	98.6655	99.2771
381.4	0.67		163.333	98.657	99.2771
381.6	0.663		163.667	98.6485	99.2771
381.8	0.64		164	98.64	99.2771
382	0.638		164.333	98.6315	99.259
382.2	0.632		164.667	98.623	99.259
382.4	0.615		165	98.6145	99.259
382.6	0.599		165.333	98.606	99.259
382.8	0.569		165.667	98.5975	99.259
383	0.537		166	98.589	99.259
383.2	0.544		166.333	98.5805	99.259
383.4	0.543		166.667	98.572	99.259
383.6	0.514		167	98.5635	99.259
383.8	0.492		167.333	98.555	99.259
384	0.503		167.667	98.5465	99.259
384.2	0.47		168	98.538	99.259
384.4	0.467		168.333	98.5295	99.259
384.6	0.466		168.667	98.5125	99.259
384.8	0.449		169	98.504	99.259
385	0.423		169.333	98.4955	99.259
385.2	0.419		169.667	98.487	99.259
385.4	0.4		170	98.4785	99.259
385.6	0.385		170.333	98.47	99.259
385.8	0.351		170.667	98.4615	99.2409
386	0.338		171	98.4445	99.2409
386.2	0.334		171.333	98.436	99.2409
386.4	0.324		171.667	98.4275	99.2409
386.6	0.32		172	98.419	99.2409
386.8	0.297		172.333	98.4105	99.2409
387	0.286		172.667	98.3935	99.2409
387.2	0.264		173	98.385	99.2409
387.4	0.263		173.333	98.3765	99.2409
387.6	0.246		173.667	98.368	99.2409
387.8	0.235		174	98.3595	99.2409
388	0.232		174.333	98.3425	99.2409
388.2	0.229		174.667	98.334	99.2409
388.4	0.235		175	98.3255	99.2409
388.6	0.223		175.333	98.317	99.2409
388.8	0.2		175.667	98.3	99.2409
389	0.206		176	98.2915	99.2409
389.2	0.189		176.333	98.283	99.2409
389.4	0.182		176.667	98.2745	99.2409
389.6	0.183		177	98.2575	99.2228
389.8	0.167		177.333	98.249	99.2228
390	0.167		177.667	98.2405	99.2228
390.2	0.155		178	98.232	99.2228
390.4	0.155		178.333	98.215	99.2228
390.6	0.165		178.667	98.2065	99.2228
390.8	0.168		179	98.1895	99.2228
391	0.162		179.333	98.181	99.2228
391.2	0.151		179.667	98.1725	99.2228
391.4	0.164		180	98.1555	99.2228
391.6	0.16		180.333	98.147	99.2228
391.8	0.154		180.667	98.1385	99.2228
392	0.145		181	98.1215	99.2228
392.2	0.138		181.333	98.113	99.2228
392.4	0.14		181.667	98.1045	99.2228
392.6	0.136		182	98.0875	99.2228
392.8	0.139		182.333	98.079	99.2228
393	0.142		182.667	98.062	99.2228
393.2	0.133		183	98.0536	99.2228
393.4	0.136		183.333	98.0366	99.2228
393.6	0.14		183.667	98.028	99.2228
393.8	0.134		184	98.011	99.2228
394	0.137		184.333	98.0025	99.2228
394.2	0.137		184.667	97.9855	99.2228
394.4	0.138		185	97.9771	99.2228
394.6	0.139		185.333	97.96	99.2228
394.8	0.133		185.667	97.9516	99.2228
395	0.135		186	97.9346	99.2048
395.2	0.137		186.333	97.926	99.2048
395.4	0.133		186.667	97.909	99.2048
395.6	0.139		187	97.9006	99.2048
395.8	0.136		187.333	97.8836	99.2048
396	0.141		187.667	97.8751	99.2048
396.2	0.147		188	97.858	99.2048
396.4	0.146		188.333	97.8496	99.2048
396.6	0.14		188.667	97.8326	99.2048
396.8	0.131		189	97.8156	99.2048
397	0.126		189.333	97.8071	99.2048
397.2	0.132		189.667	97.7901	99.2048
397.4	0.139		190	97.7815	99.2048
397.6	0.146		190.333	97.7645	99.2048
397.8	0.147		190.667	97.7476	99.2048
398	0.138		191	97.7391	99.2048
398.2	0.142		191.333	97.7221	99.2048
398.4	0.139		191.667	97.7051	99.2048
398.6	0.143		192	97.6966	99.2048
398.8	0.154		192.333	97.6796	99.2048
399	0.151		192.667	97.6626	99.2048
399.2	0.146		193	97.6456	99.2048
399.4	0.145		193.333	97.6371	99.2048
399.6	0.143		193.667	97.6201	99.2048
399.8	0.159		194	97.6031	99.2048
400	0.168		194.333	97.5946	99.2048
400.2	0.166		194.667	97.5776	99.2048
400.4	0.167		195	97.5606	99.2048
400.6	0.166		195.333	97.5521	99.2048
400.8	0.166		195.667	97.5351	99.2048
401	0.168		196	97.5181	99.2048
401.2	0.182		196.333	97.5011	99.2048
401.4	0.199		196.667	97.4841	99.2048
401.6	0.199		197	97.4756	99.2048
401.8	0.216		197.333	97.4586	99.2048
402	0.228		197.667	97.4416	99.2048
402.2	0.247		198	97.4331	99.2048
402.4	0.274		198.333	97.4161	99.2048
402.6	0.28		198.667	97.3991	99.2048
402.8	0.303		199	97.3821	99.2048
403	0.329		199.333	97.3651	99.2048
403.2	0.349		199.667	97.3481	99.2048
403.4	0.366		200	97.3396	99.1867
403.6	0.389		200.333	97.3226	99.1867
403.8	0.415		200.667	97.3056	99.1867
404	0.436		201	97.2886	99.1867
404.2	0.464		201.333	97.2801	99.1867
404.4	0.5		201.667	97.2631	99.1867
404.6	0.525		202	97.2461	99.1867
404.8	0.54		202.333	97.2291	99.1867
405	0.565		202.667	97.2206	99.1867
405.2	0.603		203	97.2036	99.1867
405.4	0.636		203.333	97.1866	99.1867
405.6	0.661		203.667	97.1696	99.1867
405.8	0.689		204	97.1526	99.1867
406	0.713		204.333	97.1356	99.1867
406.2	0.746		204.667	97.1271	99.1867
406.4	0.774		205	97.1101	99.1867
406.6	0.796		205.333	97.0931	99.1867
406.8	0.794		205.667	97.0761	99.1867
407	0.864		206	97.0591	99.1867
407.2	0.893		206.333	97.0421	99.1867
407.4	0.892		206.667	97.0251	99.1867
407.6	0.914		207	97.0081	99.1867
407.8	0.944		207.333	96.9911	99.1867
408	0.966		207.667	96.9741	99.1867
408.2	1.004		208	96.9656	99.1867
408.4	1.031		208.333	96.9486	99.1867
408.6	1.041		208.667	96.9316	99.1867
408.8	1.03		209	96.9146	99.1867
409	1.034		209.333	96.8976	99.1867
409.2	1.045		209.667	96.8891	99.1867
409.4	0.981		210	96.8721	99.1867
409.6	0.959		210.333	96.8551	99.1867
409.8	0.985		210.667	96.8381	99.1867
410	0.985		211	96.8211	99.1867
410.2	0.989		211.333	96.8041	99.1867
410.4	0.985		211.667	96.7871	99.1867
410.6	0.992		212	96.7701	99.1867
410.8	0.991		212.333	96.7616	99.1867
411	0.959		212.667	96.7446	99.1867
411.2	0.952		213	96.7276	99.1867
411.4	0.924		213.333	96.7106	99.1867
411.6	0.902		213.667	96.6936	99.1867
411.8	0.889		214	96.6766	99.1867
412	0.858		214.333	96.6596	99.1867
412.2	0.861		214.667	96.6511	99.1867
412.4	0.843		215	96.6341	99.1867
412.6	0.828		215.333	96.6171	99.1867
412.8	0.78		215.667	96.6001	99.1867
413	0.752		216	96.5831	99.1867
413.2	0.71		216.333	96.5661	99.1867
413.4	0.666		216.667	96.5491	99.1867
413.6	0.646		217	96.5406	99.1867
413.8	0.612		217.333	96.5236	99.1867
414	0.591		217.667	96.5066	99.1867
414.2	0.558		218	96.4896	99.1867
414.4	0.543		218.333	96.4726	99.1867
414.6	0.521		218.667	96.4556	99.1867
414.8	0.504		219	96.4386	99.1867
415	0.478		219.333	96.4216	99.1867
415.2	0.472		219.667	96.4046	99.1867
415.4	0.465		220	96.3876	99.1867
415.6	0.429		220.333	96.3791	99.1867
415.8	0.399		220.667	96.3621	99.1867
416	0.365		221	96.3451	99.1867
416.2	0.338		221.333	96.3281	99.1867
416.4	0.324		221.667	96.3111	99.1867
416.6	0.287		222	96.2941	99.1867
416.8	0.278		222.333	96.2771	99.1867
417	0.272		222.667	96.2601	99.1867
417.2	0.254		223	96.2431	99.1867
417.4	0.23		223.333	96.2261	99.1867
417.6	0.215		223.667	96.2091	99.1867
417.8	0.218		224	96.1921	99.1867
418	0.219		224.333	96.1751	99.1867
418.2	0.207		224.667	96.1581	99.1867
418.4	0.197		225	96.1411	99.1867
418.6	0.181		225.333	96.1241	99.1867
418.8	0.178		225.667	96.1071	99.1867
419	0.164		226	96.0986	99.1867
419.2	0.149		226.333	96.0816	99.1867
419.4	0.147		226.667	96.0646	99.1867
419.6	0.153		227	96.0476	99.1867
419.8	0.146		227.333	96.0306	99.1867
420	0.14		227.667	96.0136	99.1867
420.2	0.14		228	95.9966	99.1867
420.4	0.145		228.333	95.9881	99.1867
420.6	0.14		228.667	95.9711	99.1867
420.8	0.144		229	95.9541	99.1867
421	0.143		229.333	95.9371	99.1867
421.2	0.143		229.667	95.9201	99.1867
421.4	0.146		230	95.9031	99.1867
421.6	0.147		230.333	95.8861	99.1867
421.8	0.143		230.667	95.8691	99.1867
422	0.15		231	95.8606	99.1867
422.2	0.154		231.333	95.8436	99.1867
422.4	0.15		231.667	95.8266	99.1867
422.6	0.137		232	95.8096	99.1867
422.8	0.148		232.333	95.7926	99.1867
423	0.155		232.667	95.7756	99.1867
423.2	0.155		233	95.7586	99.1867
423.4	0.15		233.333	95.7416	99.1867
423.6	0.15		233.667	95.7246	99.1867
423.8	0.16		234	95.7076	99.1867
424	0.152		234.333	95.6991	99.1867
424.2	0.148		234.667	95.6821	99.1867
424.4	0.148		235	95.6651	99.1867
424.6	0.152		235.333	95.6481	99.1867
424.8	0.147		235.667	95.6311	99.1867
425	0.141		236	95.6141	99.1867
425.2	0.135		236.333	95.5971	99.1867
425.4	0.128		236.667	95.5801	99.1867
425.6	0.125		237	95.5631	99.1867
425.8	0.127		237.333	95.5461	99.1867
426	0.137		237.667	95.5291	99.1867
426.2	0.135		238	95.5121	99.1867
426.4	0.127		238.333	95.5036	99.1867
426.6	0.13		238.667	95.4866	99.1867
426.8	0.133		239	95.4696	99.1867
427	0.127		239.333	95.4526	99.1867
427.2	0.121		239.667	95.4356	99.1867
427.4	0.126		240	95.4186	99.1867
427.6	0.128		240.333	95.4016	99.1867
427.8	0.129		240.667	95.3931	99.1867
428	0.128		241	95.3761	99.1867
428.2	0.131		241.333	95.3591	99.1867
428.4	0.13		241.667	95.3421	99.1867
428.6	0.129		242	95.3251	99.1867
428.8	0.133		242.333	95.3081	99.1867
429	0.135		242.667	95.2911	99.1867
429.2	0.132		243	95.2826	99.1867
429.4	0.139		243.333	95.2656	99.1867
429.6	0.155		243.667	95.2486	99.1867
429.8	0.159		244	95.2316	99.1867
430	0.148		244.333	95.2146	99.1867
430.2	0.142		244.667	95.1976	99.1867
430.4	0.148		245	95.1806	99.1867
430.6	0.147		245.333	95.1721	99.1867
430.8	0.151		245.667	95.1551	99.1867
431	0.14		246	95.1381	99.1867
431.2	0.146		246.333	95.1211	99.1867
431.4	0.145		246.667	95.1041	99.1867
431.6	0.154		247	95.0871	99.1867
431.8	0.16		247.333	95.0701	99.1867
432	0.152		247.667	95.0531	99.1867
432.2	0.153		248	95.0361	99.1867
432.4	0.151		248.333	95.0191	99.1867
432.6	0.158		248.667	95.0021	99.1867
432.8	0.161		249	94.9851	99.1867
433	0.157		249.333	94.9681	99.1867
433.2	0.172		249.667	94.9511	99.1867
433.4	0.159		250	94.9426	99.1867
433.6	0.162		250.333	94.9256	99.1867
433.8	0.167		250.667	94.9086	99.1867
434	0.167		251	94.8916	99.1867
434.2	0.173		251.333	94.8746	99.1867
434.4	0.177		251.667	94.8576	99.1867
434.6	0.178		252	94.8406	99.1867
434.8	0.18		252.333	94.8236	99.1867
435	0.165		252.667	94.8066	99.1867
435.2	0.178		253	94.7896	99.1867
435.4	0.181		253.333	94.7811	99.1867
435.6	0.189		253.667	94.7641	99.1867
435.8	0.177		254	94.7471	99.1867
436	0.186		254.333	94.7301	99.1867
436.2	0.189		254.667	94.7131	99.1867
436.4	0.203		255	94.6961	99.1867
436.6	0.245		255.333	94.6791	99.1867
436.8	0.273		255.667	94.6621	99.1867
437	0.278		256	94.6451	99.1867
437.2	0.27		256.333	94.6281	99.1867
437.4	0.281		256.667	94.6111	99.1867
437.6	0.29		257	94.5941	99.1867
437.8	0.322		257.333	94.5771	99.1867
438	0.342		257.667	94.5601	99.1867
438.2	0.37		258	94.5431	99.1867
438.4	0.4		258.333	94.5261	99.1867
438.6	0.411		258.667	94.5091	99.1867
438.8	0.442		259	94.4921	99.1867
439	0.445		259.333	94.4751	99.1867
439.2	0.472		259.667	94.4581	99.1867
439.4	0.529		260	94.4411	99.1867
439.6	0.587		260.333	94.4241	99.1867
439.8	0.642		260.667	94.4071	99.1867
440	0.687		261	94.3901	99.1867
440.2	0.777		261.333	94.3731	99.1867
440.4	0.832		261.667	94.3561	99.1867
440.6	0.892		262	94.3391	99.1867
440.8	0.968		262.333	94.3221	99.1867
441	1.041		262.667	94.3051	99.1867
441.2	1.159		263	94.2881	99.1867
441.4	1.285		263.333	94.2711	99.1867
441.6	1.44		263.667	94.2541	99.1867
441.8	1.526		264	94.2456	99.1867
442	1.648		264.333	94.2286	99.1867
442.2	1.802		264.667	94.2116	99.1867
442.4	1.96		265	94.1946	99.1867
442.6	2.13		265.333	94.1776	99.1867
442.8	2.279		265.667	94.1521	99.1867
443	2.448		266	94.1351	99.1867
443.2	2.707		266.333	94.1181	99.1867
443.4	2.958		266.667	94.1011	99.1867
443.6	3.259		267	94.0841	99.1867
443.8	3.546		267.333	94.0671	99.1867
444	3.908		267.667	94.0501	99.1867
444.2	4.395		268	94.0331	99.1867
444.4	4.905		268.333	94.0077	99.1867
444.6	5.564		268.667	93.9906	99.1867
444.8	6.384		269	93.9736	99.1867
445	7.264		269.333	93.9566	99.1867
445.2	8.325		269.667	93.9397	99.1867
445.4	9.505		270	93.9227	99.1867
445.6	10.7		270.333	93.9057	99.1867
445.8	12.27		270.667	93.8886	99.1867
446	14.22		271	93.8717	99.1867
446.2	16.07		271.333	93.8547	99.1867
446.4	18.2		271.667	93.8377	99.1867
446.6	20.6		272	93.8121	99.1867
446.8	22.95		272.333	93.7952	99.1867
447	25.43		272.667	93.7782	99.1867
447.2	28.03		273	93.7612	99.1867
447.4	30.71		273.333	93.7442	99.1867
447.6	33.85		273.667	93.7187	99.1867
447.8	36.99		274	93.7017	99.1867
448	40.2		274.333	93.6847	99.1867
448.2	43.68		274.667	93.6677	99.1867
448.4	47.08		275	93.6422	99.1867
448.6	50.49		275.333	93.6252	99.1867
448.8	53.82		275.667	93.6082	99.1867
449	57.18		276	93.5912	99.1867
449.2	60.59		276.333	93.5657	99.1867
449.4	63.89		276.667	93.5487	99.1867
449.6	67.02		277	93.5317	99.1867
449.8	70.17		277.333	93.5062	99.1867
450	72.81		277.667	93.4892	99.1867
450.2	75.12		278	93.4722	99.1867
450.4	77.14		278.333	93.4467	99.1867
450.6	78.86		278.667	93.4297	99.1867
450.8	80.59		279	93.4127	99.2048
451	81.35		279.333	93.3872	99.2048
451.2	82.3		279.667	93.3702	99.2048
451.4	82.54		280	93.3532	99.2048
451.6	82.61		280.333	93.3277	99.2048
451.8	82.23		280.667	93.3022	99.2048
452	81.74		281	93.2852	99.2048
452.2	80.82		281.333	93.2597	99.2048
452.4	80.11		281.667	93.2427	99.2048
452.6	78.88		282	93.2172	99.2048
452.8	77.16		282.333	93.2002	99.2048
453	74.99		282.667	93.1747	99.2048
453.2	73.14		283	93.1577	99.2048
453.4	70.66		283.333	93.1322	99.2048
453.6	68.64		283.667	93.1067	99.2048
453.8	66.12		284	93.0897	99.2048
454	63.11		284.333	93.0642	99.2048
454.2	60.22		284.667	93.0472	99.2048
454.4	57.27		285	93.0217	99.2048
454.6	54.2		285.333	92.9962	99.2048
454.8	51.16		285.667	92.9792	99.2048
455	48.19		286	92.9537	99.2048
455.2	45.39		286.333	92.9282	99.2048
455.4	42.64		286.667	92.9027	99.2048
455.6	39.98		287	92.8857	99.2048
455.8	37.29		287.333	92.8602	99.2048
456	34.77		287.667	92.8347	99.2048
456.2	32.12		288	92.8092	99.2048
456.4	29.9		288.333	92.7837	99.2048
456.6	27.77		288.667	92.7582	99.2048
456.8	25.87		289	92.7327	99.2048
457	24.15		289.333	92.7072	99.2048
457.2	22.57		289.667	92.6817	99.2048
457.4	20.88		290	92.6647	99.2048
457.6	19.46		290.333	92.6392	99.2048
457.8	18.19		290.667	92.6137	99.2048
458	16.98		291	92.5797	99.2048
458.2	15.95		291.333	92.5542	99.2048
458.4	15		291.667	92.5287	99.2048
458.6	14.13		292	92.5032	99.2048
458.8	13.28		292.333	92.4777	99.2048
459	12.73		292.667	92.4522	99.2048
459.2	12.18		293	92.4267	99.2048
459.4	11.46		293.333	92.3927	99.2048
459.6	11.04		293.667	92.3672	99.2048
459.8	10.67		294	92.3417	99.2048
460	10.4		294.333	92.3077	99.2048
460.2	10.21		294.667	92.2822	99.2048
460.4	9.988		295	92.2567	99.2048
460.6	9.97		295.333	92.2227	99.2048
460.8	9.939		295.667	92.1972	99.2048
461	10.04		296	92.1632	99.2048
461.2	10.37		296.333	92.1377	99.2048
461.4	10.65		296.667	92.1037	99.2048
461.6	10.95		297	92.0782	99.2048
461.8	11.51		297.333	92.0442	99.2048
462	12.18		297.667	92.0102	99.2048
462.2	13.02		298	91.9762	99.2048
462.4	13.96		298.333	91.9507	99.2048
462.6	14.96		298.667	91.9167	99.2048
462.8	15.94		299	91.8827	99.2048
463	17.23		299.333	91.8487	99.2048
463.2	18.45		299.667	91.8147	99.2048
463.4	20.06		300	91.7807	99.2048
463.6	21.76		300.333	91.7467	99.2048
463.8	23.76		300.667	91.7127	99.2048
464	25.76		301	91.6787	99.2048
464.2	27.97		301.333	91.6447	99.2048
464.4	30.54		301.667	91.6107	99.2048
464.6	33.14		302	91.5682	99.2048
464.8	36.14		302.333	91.5342	99.2048
465	39.25		302.667	91.5002	99.2048
465.2	42.46		303	91.4577	99.2048
465.4	46.09		303.333	91.4237	99.2048
465.6	50.19		303.667	91.3897	99.2048
465.8	54.4		304	91.3472	99.2048
466	59		304.333	91.3132	99.2048
466.2	63.73		304.667	91.2707	99.2048
466.4	68.82		305	91.2282	99.2048
466.6	74.07		305.333	91.1857	99.2048
466.8	79.59		305.667	91.1517	99.2048
467	85.43		306	91.1092	99.2048
467.2	91.74		306.333	91.0667	99.2048
467.4	98.08		306.667	91.0157	99.2048
467.6	104.9		307	90.9732	99.2048
467.8	111.6		307.333	90.9307	99.2048
468	118.6		307.667	90.8882	99.2048
468.2	125.8		308	90.8457	99.2048
468.4	133.3		308.333	90.7947	99.2048
468.6	141.2		308.667	90.7522	99.2048
468.8	150		309	90.7012	99.2048
469	158.6		309.333	90.6587	99.2048
469.2	167.2		309.667	90.6077	99.2048
469.4	176.2		310	90.5652	99.2048
469.6	185.2		310.333	90.5142	99.2048
469.8	193.2		310.667	90.4632	99.2048
470	202.2		311	90.4122	99.2048
470.2	211.3		311.333	90.3612	99.2048
470.4	221		311.667	90.3017	99.2048
470.6	230.6		312	90.2507	99.2048
470.8	240		312.333	90.1912	99.2048
471	249.7		312.667	90.1402	99.2048
471.2	258.6		313	90.0892	99.2048
471.4	267.1		313.333	90.0297	99.2048
471.6	275.7		313.667	89.9703	99.2048
471.8	284.8		314	89.9193	99.2048
472	293.6		314.333	89.8597	99.2048
472.2	300.8		314.667	89.8002	99.2048
472.4	308.3		315	89.7408	99.2048
472.6	315.6		315.333	89.6728	99.2048
472.8	323		315.667	89.6133	99.2048
473	329.9		316	89.5538	99.2048
473.2	336.4		316.333	89.4858	99.1867
473.4	343		316.667	89.4178	99.1867
473.6	348.5		317	89.3583	99.2048
473.8	353.2		317.333	89.2903	99.2048
474	358.4		317.667	89.2223	99.2048
474.2	363.1		318	89.1458	99.2048
474.4	367.5		318.333	89.0778	99.2048
474.6	370.5		318.667	89.0013	99.2048
474.8	374.4		319	88.9333	99.2048
475	376.9		319.333	88.8483	99.2048
475.2	378.7		319.667	88.7803	99.2048
475.4	380		320	88.6953	99.1867
475.6	380.6		320.333	88.6188	99.1867
475.8	381.2		320.667	88.5423	99.1867
476	381.6		321	88.4573	99.1867
476.2	381		321.333	88.3723	99.1867
476.4	380.5		321.667	88.2873	99.1867
476.6	378.5		322	88.2023	99.1867
476.8	376.5		322.333	88.1173	99.1867
477	374.7		322.667	88.0153	99.1867
477.2	372.3		323	87.9303	99.1867
477.4	369		323.333	87.8368	99.1867
477.6	365.4		323.667	87.7433	99.1867
477.8	361.5		324	87.6413	99.1867
478	357.3		324.333	87.5393	99.1867
478.2	352.7		324.667	87.4373	99.1867
478.4	346.5		325	87.3353	99.1867
478.6	340.7		325.333	87.2248	99.1867
478.8	334.4		325.667	87.1143	99.1867
479	328.1		326	87.0038	99.1867
479.2	321.9		326.333	86.8848	99.1867
479.4	314.2		326.667	86.7743	99.1867
479.6	305.8		327	86.6553	99.1867
479.8	297.5		327.333	86.5363	99.1867
480	288.9		327.667	86.4088	99.1867
480.2	280.1		328	86.2813	99.1867
480.4	271.8		328.333	86.1538	99.1867
480.6	262.9		328.667	86.0264	99.1867
480.8	254.4		329	85.8988	99.1867
481	244.5		329.333	85.7629	99.1867
481.2	235		329.667	85.6269	99.1867
481.4	224.9		330	85.4824	99.1867
481.6	214.8		330.333	85.3379	99.1867
481.8	204.9		330.667	85.1934	99.1867
482	195.1		331	85.0489	99.1867
482.2	185.8		331.333	84.8959	99.1867
482.4	177		331.667	84.7429	99.1867
482.6	168.1		332	84.5814	99.1867
482.8	159.4		332.333	84.4284	99.1867
483	150		332.667	84.2584	99.1867
483.2	141.2		333	84.0969	99.1867
483.4	133.3		333.333	83.9269	99.1867
483.6	125		333.667	83.7484	99.1867
483.8	117.5		334	83.5784	99.1867
484	110.5		334.333	83.3999	99.1867
484.2	103.6		334.667	83.2214	99.1867
484.4	97.09		335	83.0344	99.1867
484.6	90.77		335.333	82.8474	99.1686
484.8	84.61		335.667	82.6604	99.1686
485	79.05		336	82.4649	99.1686
485.2	73.72		336.333	82.2694	99.1686
485.4	69.05		336.667	82.0739	99.1686
485.6	64.53		337	81.8699	99.1686
485.8	59.88		337.333	81.666	99.1686
486	55.54		337.667	81.462	99.1686
486.2	51.68		338	81.241	99.1686
486.4	47.99		338.333	81.0285	99.1686
486.6	44.62		338.667	80.8075	99.1686
486.8	41.43		339	80.5865	99.1686
487	38.58		339.333	80.357	99.1686
487.2	35.94		339.667	80.1275	99.1686
487.4	33.44		340	79.8895	99.1686
487.6	31.22		340.333	79.6515	99.1686
487.8	29.16		340.667	79.4135	99.1686
488	27.04		341	79.167	99.1686
488.2	25.23		341.333	78.912	99.1686
488.4	23.5		341.667	78.657	99.1686
488.6	21.96		342	78.402	99.1686
488.8	20.38		342.333	78.1385	99.1686
489	18.92		342.667	77.875	99.1686
489.2	17.6		343	77.6031	99.1686
489.4	16.41		343.333	77.3311	99.1686
489.6	15.25		343.667	77.0506	99.1686
489.8	14.12		344	76.7701	99.1686
490	13.12		344.333	76.4811	99.1686
490.2	12.38		344.667	76.1921	99.1686
490.4	11.57		345	75.8946	99.1686
490.6	10.78		345.333	75.5971	99.1686
490.8	9.994		345.667	75.2911	99.1686
491	9.281		346	74.9936	99.1686
491.2	8.59		346.333	74.6791	99.1686
491.4	7.995		346.667	74.3731	99.1686
491.6	7.374		347	74.0586	99.1686
491.8	6.936		347.333	73.7357	99.1506
492	6.525		347.667	73.4127	99.1506
492.2	6.094		348	73.0812	99.1506
492.4	5.738		348.333	72.7497	99.1506
492.6	5.362		348.667	72.4097	99.1506
492.8	4.94		349	72.0697	99.1506
493	4.685		349.333	71.7212	99.1506
493.2	4.36		349.667	71.3727	99.1506
493.4	4.038		350	71.0157	99.1506
493.6	3.765		350.333	70.6587	99.1506
493.8	3.515		350.667	70.2932	99.1506
494	3.245		351	69.9277	99.1506
494.2	3.097		351.333	69.5538	99.1325
494.4	2.881		351.667	69.1798	99.1325
494.6	2.669		352	68.7973	99.1325
494.8	2.503		352.333	68.4148	99.1325
495	2.378		352.667	68.0323	99.1325
495.2	2.205		353	67.6413	99.1325
495.4	2.068		353.333	67.2418	99.1325
495.6	1.952		353.667	66.8423	99.1325
495.8	1.86		354	66.4343	99.1325
496	1.735		354.333	66.0264	99.1325
496.2	1.612		354.667	65.6099	99.1325
496.4	1.516		355	65.1934	99.1325
496.6	1.426		355.333	64.7684	99.1325
496.8	1.33		355.667	64.3434	99.1144
497	1.264		356	63.9099	99.1144
497.2	1.18		356.333	63.4679	99.1144
497.4	1.108		356.667	63.0344	99.1144
497.6	1.023		357	62.5924	99.1144
497.8	0.985		357.333	62.1419	99.1144
498	0.947		357.667	61.6915	99.1144
498.2	0.906		358	61.2325	99.1144
498.4	0.882		358.333	60.7735	99.1144
498.6	0.813		358.667	60.3145	99.1144
498.8	0.788		359	59.847	99.1144
499	0.761		359.333	59.3795	99.1144
499.2	0.734		359.667	58.912	99.0963
499.4	0.713		360	58.436	99.0963
499.6	0.702		360.333	57.9515	99.0963
499.8	0.662		360.667	57.4671	99.0963
500	0.667		361	56.9741	99.0963
500.2	0.62		361.333	56.4896	99.0963
500.4	0.592		361.667	56.0051	99.0963
500.6	0.586		362	55.5036	99.0963
500.8	0.561		362.333	55.0106	99.0963
501	0.535		362.667	54.5176	99.0963
501.2	0.525		363	54.0246	99.0963
501.4	0.532		363.333	53.5147	99.0963
501.6	0.515		363.667	53.0132	99.0963
501.8	0.516		364	52.5117	99.0783
502	0.507		364.333	52.0102	99.0783
502.2	0.511		364.667	51.5087	99.0783
502.4	0.517		365	50.9987	99.0783
502.6	0.491		365.333	50.4887	99.0783
502.8	0.492		365.667	49.9788	99.0783
503	0.499		366	49.4688	99.0783
503.2	0.495		366.333	48.9588	99.0783
503.4	0.49		366.667	48.4403	99.0783
503.6	0.506		367	47.9303	99.0783
503.8	0.5		367.333	47.4118	99.0783
504	0.523		367.667	46.9018	99.0783
504.2	0.542		368	46.3918	99.0783
504.4	0.548		368.333	45.8734	99.0783
504.6	0.573		368.667	45.3634	99.0783
504.8	0.589		369	44.8449	99.0783
505	0.617		369.333	44.3349	99.0783
505.2	0.64		369.667	43.8249	99.0783
505.4	0.656		370	43.3149	99.0783
505.6	0.692		370.333	42.8134	99.0783
505.8	0.698		370.667	42.3034	99.0783
506	0.703		371	41.802	99.0783
506.2	0.69		371.333	41.3005	99.0783
506.4	0.72		371.667	40.799	99.0783
506.6	0.736		372	40.2975	99.0783
506.8	0.742		372.333	39.8045	99.0783
507	0.817		372.667	39.3115	99.0602
507.2	0.817		373	38.8185	99.0602
507.4	0.844		373.333	38.334	99.0602
507.6	0.84		373.667	37.8496	99.0602
507.8	0.894		374	37.3651	99.0602
508	0.917		374.333	36.8891	99.0602
508.2	0.924		374.667	36.4216	99.0421
508.4	0.944		375	35.9456	99.0421
508.6	0.964		375.333	35.4781	99.0421
508.8	0.992		375.667	35.0191	99.0421
509	1.034		376	34.5601	99.0421
509.2	1.055		376.333	34.1096	99.0421
509.4	1.073		376.667	33.6592	99.0421
509.6	1.086		377	33.2172	99.024
509.8	1.099		377.333	32.7752	99.024
510	1.128		377.667	32.3417	99.024
510.2	1.154		378	31.9167	99.024
510.4	1.145		378.333	31.4832	99.024
510.6	1.143		378.667	31.0667	99.024
510.8	1.128		379	30.6502	99.024
511	1.185		379.333	30.2337	99.024
511.2	1.161		379.667	29.8258	99.024
511.4	1.16		380	29.4263	99.024
511.6	1.159		380.333	29.0268	99.024
511.8	1.142		380.667	28.6358	99.006
512	1.113		381	28.2448	99.006
512.2	1.1		381.333	27.8538	99.006
512.4	1.098		381.667	27.4798	98.9879
512.6	1.064		382	27.0973	98.9879
512.8	1.069		382.333	26.7233	98.9879
513	1.114		382.667	26.3578	98.9879
513.2	1.107		383	25.9923	98.9879
513.4	1.131		383.333	25.6354	98.9879
513.6	1.12		383.667	25.2784	98.9879
513.8	1.109		384	24.9214	98.9879
514	1.121		384.333	24.5729	98.9879
514.2	1.166		384.667	24.2244	98.9879
514.4	1.217		385	23.8844	98.9879
514.6	1.208		385.333	23.5359	98.9879
514.8	1.26		385.667	23.2044	98.9698
515	1.343		386	22.8644	98.9698
515.2	1.366		386.333	22.5329	98.9517
515.4	1.421		386.667	22.2014	98.9517
515.6	1.475		387	21.87	98.9517
515.8	1.563		387.333	21.547	98.9517
516	1.597		387.667	21.224	98.9517
516.2	1.688		388	20.901	98.9517
516.4	1.784		388.333	20.578	98.9517
516.6	1.886		388.667	20.255	98.9517
516.8	2.085		389	19.9405	98.9517
517	2.174		389.333	19.626	98.9517
517.2	2.262		389.667	19.3115	98.9337
517.4	2.343		390	18.997	98.9337
517.6	2.474		390.333	18.6825	98.9337
517.8	2.635		390.667	18.368	98.9156
518	2.795		391	18.0535	98.9156
518.2	2.885		391.333	17.7391	98.9156
518.4	3.077		391.667	17.4246	98.9156
518.6	3.293		392	17.1186	98.9156
518.8	3.431		392.333	16.8126	98.9156
519	3.606		392.667	16.4981	98.9156
519.2	3.766		393	16.1836	98.8975
519.4	3.829		393.333	15.8776	98.8975
519.6	3.957		393.667	15.5716	98.8975
519.8	4.036		394	15.2571	98.8975
520	4.199		394.333	14.9511	98.8975
520.2	4.307		394.667	14.6451	98.8975
520.4	4.468		395	14.3391	98.8975
520.6	4.568		395.333	14.0331	98.8795
520.8	4.673		395.667	13.7272	98.8795
521	4.83		396	13.4212	98.8614
521.2	4.953		396.333	13.1152	98.8614
521.4	5.001		396.667	12.8092	98.8614
521.6	5.002		397	12.5117	98.8614
521.8	4.98		397.333	12.2142	98.8614
522	4.975		397.667	11.9167	98.8614
522.2	4.994		398	11.6277	98.8614
522.4	5.054		398.333	11.3302	98.8614
522.6	5.029		398.667	11.0412	98.8614
522.8	5.033		399	10.7522	98.8433
523	5		399.333	10.4632	98.8433
523.2	4.971		399.667	10.1827	98.8433
523.4	4.938		400	9.89375	98.8252
523.6	4.895		400.333	9.61326	98.8252
523.8	4.885		400.667	9.34127	98.8252
524	4.818		401	9.06927	98.8252
524.2	4.799		401.333	8.79728	98.8072
524.4	4.802		401.667	8.53379	98.8072
524.6	4.731		402	8.27029	98.8072
524.8	4.729		402.333	8.0068	98.8072
525	4.709		402.667	7.75181	98.8072
525.2	4.751		403	7.49681	98.8072
525.4	4.727		403.333	7.25032	98.8072
525.6	4.747		403.667	7.00382	98.7891
525.8	4.786		404	6.75733	98.7891
526	4.746		404.333	6.51934	98.7891
526.2	4.7		404.667	6.28134	98.7891
526.4	4.654		405	6.05185	98.771
526.6	4.671		405.333	5.82235	98.771
526.8	4.625		405.667	5.59286	98.771
527	4.619		406	5.37187	98.771
527.2	4.62		406.333	5.15087	98.7529
527.4	4.721		406.667	4.93838	98.7529
527.6	4.737		407	4.72588	98.7529
527.8	4.745		407.333	4.52189	98.7529
528	4.75		407.667	4.31789	98.7529
528.2	4.768		408	4.1224	98.7529
528.4	4.77		408.333	3.9269	98.7349
528.6	4.841		408.667	3.73991	98.7349
528.8	4.869		409	3.55291	98.7349
529	4.804		409.333	3.37442	98.7349
529.2	4.814		409.667	3.19592	98.7168
529.4	4.759		410	3.02592	98.7168
529.6	4.67		410.333	2.86443	98.6987
529.8	4.574		410.667	2.70293	98.6987
530	4.547		411	2.54144	98.6987
530.2	4.452		411.333	2.39694	98.6987
530.4	4.406		411.667	2.25244	98.6987
530.6	4.292		412	2.10795	98.6987
530.8	4.147		412.333	1.97195	98.6987
531	4.03		412.667	1.84445	98.6806
531.2	3.923		413	1.72546	98.6806
531.4	3.837		413.333	1.60646	98.6806
531.6	3.689		413.667	1.49596	98.6806
531.8	3.582		414	1.39397	98.6626
532	3.45		414.333	1.30047	98.6626
532.2	3.265		414.667	1.20697	98.6445
532.4	3.148		415	1.12197	98.6445
532.6	3.039		415.333	1.05397	98.6445
532.8	2.959		415.667	0.977476	98.6445
533	2.797		416	0.917977	98.6445
533.2	2.685		416.333	0.866978	98.6264
533.4	2.588		416.667	0.824479	98.6264
533.6	2.503		417	0.79048	98.6264
533.8	2.446		417.333	0.756481	98.6264
534	2.413		417.667	0.739481	98.6264
534.2	2.333		418	0.722482	98.6083
534.4	2.292		418.333	0.705482	98.6083
534.6	2.276		418.667	0.696983	98.6083
534.8	2.307		419	0.688483	98.6083
535	2.333		419.333	0.688483	98.5903
535.2	2.449		419.667	0.688483	98.5903
535.4	2.649		420	0.679983	98.5722
535.6	2.902		420.333	0.679983	98.5722
535.8	3.217		420.667	0.679983	98.5722
536	3.515		421	0.679983	98.5722
536.2	3.765		421.333	0.679983	98.5541
536.4	4.194		421.667	0.671483	98.5541
536.6	4.731		422	0.671483	98.5541
536.8	5.235		422.333	0.671483	98.5541
537	5.702		422.667	0.671483	98.5361
537.2	6.266		423	0.671483	98.5361
537.4	6.844		423.333	0.671483	98.5361
537.6	7.623		423.667	0.671483	98.518
537.8	8.326		424	0.671483	98.518
538	9.126		424.333	0.671483	98.518
538.2	9.934		424.667	0.671483	98.4999
538.4	10.8		425	0.671483	98.4999
538.6	11.63		425.333	0.671483	98.4999
538.8	12.5		425.667	0.671483	98.4818
539	13.41		426	0.671483	98.4818
539.2	14.33		426.333	0.671483	98.4818
539.4	15.09		426.667	0.671483	98.4638
539.6	16		427	0.671483	98.4638
539.8	16.75		427.333	0.662983	98.4638
540	17.46		427.667	0.662983	98.4457
540.2	18.16		428	0.662983	98.4457
540.4	18.64		428.333	0.662983	98.4457
540.6	19.24		428.667	0.662983	98.4457
540.8	19.81		429	0.662983	98.4276
541	20.18		429.333	0.662983	98.4276
541.2	20.62		429.667	0.662983	98.4276
541.4	20.79		430	0.662983	98.4095
541.6	20.97		430.333	0.662983	98.4095
541.8	21.11		430.667	0.662983	98.3915
542	21.23		431	0.662983	98.3915
542.2	21.42		431.333	0.662983	98.3915
542.4	21.45		431.667	0.662983	98.3734
542.6	21.38		432	0.662983	98.3734
542.8	21.16		432.333	0.662983	98.3734
543	20.94		432.667	0.654484	98.3553
543.2	20.7		433	0.654484	98.3553
543.4	20.36		433.333	0.654484	98.3553
543.6	20.06		433.667	0.654484	98.3553
543.8	19.61		434	0.654484	98.3372
544	19.12		434.333	0.654484	98.3372
544.2	18.51		434.667	0.654484	98.3372
544.4	18.02		435	0.654484	98.3192
544.6	17.6		435.333	0.654484	98.3011
544.8	17.25		435.667	0.654484	98.3011
545	16.75		436	0.654484	98.3011
545.2	16.3		436.333	0.654484	98.283
545.4	15.76		436.667	0.654484	98.283
545.6	15.36		437	0.654484	98.283
545.8	15.12		437.333	0.654484	98.265
546	14.85		437.667	0.654484	98.265
546.2	14.6		438	0.654484	98.265
546.4	14.24		438.333	0.645984	98.2469
546.6	14.01		438.667	0.645984	98.2469
546.8	13.86		439	0.645984	98.2469
547	13.57		439.333	0.645984	98.2288
547.2	13.52		439.667	0.645984	98.2288
547.4	13.45		440	0.645984	98.2107
547.6	13.39		440.333	0.645984	98.2107
547.8	13.24		440.667	0.645984	98.1927
548	13.1		441	0.645984	98.1927
548.2	13		441.333	0.645984	98.1746
548.4	12.81		441.667	0.645984	98.1746
548.6	12.74		442	0.645984	98.1746
548.8	12.58		442.333	0.645984	98.1565
549	12.47		442.667	0.645984	98.1565
549.2	12.43		443	0.645984	98.1565
549.4	12.34		443.333	0.645984	98.1384
549.6	12.2		443.667	0.645984	98.1384
549.8	12.02		444	0.637484	98.1384
550	11.92		444.333	0.637484	98.1204
550.2	11.68		444.667	0.637484	98.1204
550.4	11.59		445	0.637484	98.1023
550.6	11.33		445.333	0.637484	98.1023
550.8	11.12		445.667	0.637484	98.0842
551	10.84		446	0.637484	98.0842
551.2	10.62		446.333	0.637484	98.0661
551.4	10.45		446.667	0.637484	98.0661
551.6	10.17		447	0.637484	98.0661
551.8	9.832		447.333	0.637484	98.0481
552	9.536		447.667	0.637484	98.0481
552.2	9.175		448	0.637484	98.03
552.4	8.88		448.333	0.637484	98.03
552.6	8.573		448.667	0.637484	98.0119
552.8	8.231		449	0.637484	98.0119
553	7.79		449.333	0.637484	98.0119
553.2	7.547		449.667	0.637484	97.9939
553.4	7.167		450	0.637484	97.9939
553.6	6.781		450.333	0.637484	97.9758
553.8	6.38		450.667	0.637484	97.9758
554	5.984		451	0.637484	97.9758
554.2	5.614		451.333	0.637484	97.9577
554.4	5.262		451.667	0.637484	97.9577
554.6	5		452	0.637484	97.9396
554.8	4.671		452.333	0.637484	97.9396
555	4.403		452.667	0.637484	97.9396
555.2	4.128		453	0.637484	97.9216
555.4	3.812		453.333	0.637484	97.9216
555.6	3.635		453.667	0.637484	97.9035
555.8	3.38		454	0.637484	97.9035
556	3.149		454.333	0.637484	97.8854
556.2	2.908		454.667	0.637484	97.8854
556.4	2.71		455	0.637484	97.8673
556.6	2.556		455.333	0.628984	97.8673
556.8	2.458		455.667	0.628984	97.8673
557	2.333		456	0.628984	97.8493
557.2	2.181		456.333	0.628984	97.8493
557.4	2.033		456.667	0.628984	97.8312
557.6	1.921		457	0.628984	97.8312
557.8	1.827		457.333	0.628984	97.8131
558	1.702		457.667	0.628984	97.8131
558.2	1.622		458	0.628984	97.795
558.4	1.535		458.333	0.628984	97.795
558.6	1.468		458.667	0.628984	97.777
558.8	1.407		459	0.628984	97.777
559	1.302		459.333	0.628984	97.7589
559.2	1.248		459.667	0.628984	97.7589
559.4	1.208		460	0.628984	97.7589
559.6	1.14		460.333	0.628984	97.7408
559.8	1.096		460.667	0.628984	97.7408
560	1.007		461	0.628984	97.7228
560.2	0.965		461.333	0.620484	97.7228
560.4	0.907		461.667	0.620484	97.7047
560.6	0.873		462	0.620484	97.7047
560.8	0.843		462.333	0.620484	97.6866
561	0.801		462.667	0.620484	97.6866
561.2	0.78		463	0.620484	97.6685
561.4	0.75		463.333	0.620484	97.6685
561.6	0.711		463.667	0.620484	97.6505
561.8	0.685		464	0.620484	97.6505
562	0.666		464.333	0.620484	97.6324
562.2	0.655		464.667	0.620484	97.6324
562.4	0.61		465	0.620484	97.6143
562.6	0.56		465.333	0.620484	97.6143
562.8	0.512		465.667	0.620484	97.6143
563	0.47		466	0.620484	97.5962
563.2	0.445		466.333	0.620484	97.5962
563.4	0.417		466.667	0.620484	97.5782
563.6	0.4		467	0.620484	97.5782
563.8	0.401		467.333	0.620484	97.5601
564	0.394		467.667	0.620484	97.5601
564.2	0.402		468	0.620484	97.542
564.4	0.378		468.333	0.620484	97.542
564.6	0.37		468.667	0.620484	97.5239
564.8	0.341		469	0.620484	97.5239
565	0.341		469.333	0.620484	97.5059
565.2	0.345		469.667	0.620484	97.5059
565.4	0.354		470	0.620484	97.4878
565.6	0.345		470.333	0.620484	97.4878
565.8	0.327		470.667	0.620484	97.4697
566	0.311		471	0.620484	97.4697
566.2	0.302		471.333	0.620484	97.4517
566.4	0.316		471.667	0.620484	97.4517
566.6	0.319		472	0.620484	97.4517
566.8	0.311		472.333	0.620484	97.4336
567	0.302		472.667	0.620484	97.4336
567.2	0.285		473	0.620484	97.4155
567.4	0.282		473.333	0.620484	97.4155
567.6	0.277		473.667	0.611985	97.3974
567.8	0.268		474	0.611985	97.3974
568	0.271		474.333	0.611985	97.3794
568.2	0.274		474.667	0.611985	97.3794
568.4	0.264		475	0.611985	97.3613
568.6	0.255		475.333	0.611985	97.3613
568.8	0.257		475.667	0.611985	97.3432
569	0.279		476	0.611985	97.3432
569.2	0.296		476.333	0.611985	97.3251
569.4	0.301		476.667	0.611985	97.3251
569.6	0.29		477	0.611985	97.3251
569.8	0.284		477.333	0.611985	97.3071
570	0.312		477.667	0.611985	97.3071
570.2	0.329		478	0.611985	97.3071
570.4	0.316		478.333	0.611985	97.289
570.6	0.331		478.667	0.611985	97.289
570.8	0.336		479	0.611985	97.2709
571	0.338		479.333	0.611985	97.2709
571.2	0.343		479.667	0.603485	97.2528
571.4	0.348		480	0.603485	97.2528
571.6	0.357		480.333	0.603485	97.2348
571.8	0.365		480.667	0.603485	97.2348
572	0.367		481	0.603485	97.2167
572.2	0.391		481.333	0.603485	97.2167
572.4	0.405		481.667	0.603485	97.2167
572.6	0.415		482	0.603485	97.1986
572.8	0.426		482.333	0.603485	97.1986
573	0.443		482.667	0.603485	97.1986
573.2	0.464		483	0.603485	97.1986
573.4	0.465		483.333	0.603485	97.1805
573.6	0.499		483.667	0.603485	97.1805
573.8	0.5		484	0.603485	97.1805
574	0.516		484.333	0.603485	97.1625
574.2	0.529		484.667	0.603485	97.1625
574.4	0.545		485	0.603485	97.1625
574.6	0.565		485.333	0.603485	97.1444
574.8	0.588		485.667	0.603485	97.1444
575	0.614		486	0.594985	97.1263
575.2	0.636		486.333	0.594985	97.1263
575.4	0.659		486.667	0.594985	97.1263
575.6	0.688		487	0.594985	97.1083
575.8	0.677		487.333	0.594985	97.1083
576	0.678		487.667	0.594985	97.1083
576.2	0.677		488	0.594985	97.1083
576.4	0.698		488.333	0.594985	97.0902
576.6	0.699		488.667	0.594985	97.0902
576.8	0.75		489	0.594985	97.0902
577	0.777		489.333	0.594985	97.0902
577.2	0.779		489.667	0.594985	97.0721
577.4	0.808		490	0.594985	97.0721
577.6	0.809		490.333	0.594985	97.0721
577.8	0.817		490.667	0.594985	97.0721
578	0.842		491	0.594985	97.054
578.2	0.834		491.333	0.594985	97.054
578.4	0.834		491.667	0.594985	97.054
578.6	0.865		492	0.594985	97.036
578.8	0.869		492.333	0.594985	97.036
579	0.89		492.667	0.586485	97.036
579.2	0.863		493	0.586485	97.036
579.4	0.877		493.333	0.586485	97.0179
579.6	0.9		493.667	0.586485	97.0179
579.8	0.884		494	0.586485	97.0179
580	0.878		494.333	0.586485	97.0179
580.2	0.84		494.667	0.586485	97.0179
580.4	0.819		495	0.586485	97.0179
580.6	0.823		495.333	0.586485	97.0179
580.8	0.823		495.667	0.586485	97.0179
581	0.831		496	0.586485	97.0179
581.2	0.818		496.333	0.586485	96.9998
581.4	0.789		496.667	0.586485	96.9998
581.6	0.781		497	0.586485	96.9998
581.8	0.759		497.333	0.586485	96.9998
582	0.739		497.667	0.586485	96.9998
582.2	0.717		498	0.586485	96.9998
582.4	0.717		498.333	0.586485	96.9818
582.6	0.699		498.667	0.586485	96.9818
582.8	0.643		499	0.586485	96.9818
583	0.633		499.333	0.577986	96.9818
583.2	0.627		499.667	0.577986	96.9818
583.4	0.595		500	0.577986	96.9637
583.6	0.596		500.333	0.577986	96.9637
583.8	0.558		500.667	0.577986	96.9637
584	0.54		501	0.577986	96.9637
584.2	0.515		501.333	0.577986	96.9637
584.4	0.498		501.667	0.577986	96.9637
584.6	0.483		502	0.577986	96.9637
584.8	0.444		502.333	0.577986	96.9637
585	0.424		502.667	0.577986	96.9637
585.2	0.443		503	0.577986	96.9637
585.4	0.443		503.333	0.569486	96.9637
585.6	0.411		503.667	0.569486	96.9637
585.8	0.408		504	0.569486	96.9637
586	0.404		504.333	0.569486	96.9637
586.2	0.383		504.667	0.569486	96.9456
586.4	0.363		505	0.569486	96.9456
586.6	0.343		505.333	0.569486	96.9456
586.8	0.341		505.667	0.569486	96.9456
587	0.32		506	0.560986	96.9456
587.2	0.327		506.333	0.560986	96.9456
587.4	0.312		506.667	0.560986	96.9456
587.6	0.307		507	0.560986	96.9456
587.8	0.309		507.333	0.560986	96.9456
588	0.282		507.667	0.560986	96.9456
588.2	0.278		508	0.560986	96.9456
588.4	0.274		508.333	0.560986	96.9456
588.6	0.256		508.667	0.560986	96.9456
588.8	0.243		509	0.560986	96.9456
589	0.25		509.333	0.560986	96.9456
589.2	0.245		509.667	0.560986	96.9456
589.4	0.237		510	0.560986	96.9456
589.6	0.229		510.333	0.560986	96.9456
589.8	0.21		510.667	0.560986	96.9456
590	0.209		511	0.560986	96.9275
590.2	0.203		511.333	0.560986	96.9275
590.4	0.206		511.667	0.560986	96.9275
590.6	0.199		512	0.560986	96.9275
590.8	0.2		512.333	0.560986	96.9275
591	0.201		512.667	0.552486	96.9275
591.2	0.196		513	0.552486	96.9275
591.4	0.191		513.333	0.552486	96.9275
591.6	0.192		513.667	0.552486	96.9275
591.8	0.186		514	0.552486	96.9275
592	0.19		514.333	0.552486	96.9275
592.2	0.175		514.667	0.552486	96.9275
592.4	0.173		515	0.552486	96.9275
592.6	0.171		515.333	0.552486	96.9275
592.8	0.171		515.667	0.552486	96.9275
593	0.171		516	0.552486	96.9275
593.2	0.168		516.333	0.552486	96.9275
593.4	0.159		516.667	0.552486	96.9275
593.6	0.157		517	0.552486	96.9275
593.8	0.168		517.333	0.552486	96.9275
594	0.173		517.667	0.552486	96.9095
594.2	0.17		518	0.552486	96.9095
594.4	0.17		518.333	0.552486	96.9095
594.6	0.162		518.667	0.543986	96.9095
594.8	0.162		519	0.543986	96.9095
595	0.16		519.333	0.543986	96.9095
595.2	0.166		519.667	0.535487	96.9095
595.4	0.156		520	0.535487	96.9095
595.6	0.159		520.333	0.535487	96.9095
595.8	0.146		520.667	0.535487	96.9095
596	0.151		521	0.535487	96.9095
596.2	0.17		521.333	0.535487	96.9095
596.4	0.171		521.667	0.535487	96.9095
596.6	0.174		522	0.535487	96.9095
596.8	0.17		522.333	0.535487	96.9095
597	0.165		522.667	0.535487	96.9095
597.2	0.16		523	0.535487	96.9095
597.4	0.159		523.333	0.535487	96.9095
597.6	0.159		523.667	0.535487	96.9095
597.8	0.155		524	0.535487	96.9095
598	0.153		524.333	0.535487	96.9095
598.2	0.16		524.667	0.535487	96.9095
598.4	0.157		525	0.535487	96.9095
598.6	0.166		525.333	0.535487	96.9095
598.8	0.162		525.667	0.535487	96.9095
599	0.148		526	0.535487	96.9095
599.2	0.154		526.333	0.535487	96.9095
599.4	0.164		526.667	0.526987	96.9095
599.6	0.164		527	0.526987	96.9095
599.8	0.164		527.333	0.526987	96.9095
600	0.157		527.667	0.526987	96.9095
600.2	0.155		528	0.526987	96.9095
600.4	0.139		528.333	0.526987	96.9095
600.6	0.137		528.667	0.526987	96.9095
600.8	0.147		529	0.526987	96.9095
601	0.142		529.333	0.518487	96.9095
601.2	0.144		529.667	0.518487	96.9095
601.4	0.143		530	0.518487	96.9095
601.6	0.158		530.333	0.518487	96.9095
601.8	0.159		530.667	0.518487	96.9095
602	0.149		531	0.518487	96.9095
602.2	0.159		531.333	0.518487	96.9095
602.4	0.158		531.667	0.518487	96.9095
602.6	0.158		532	0.518487	96.9095
602.8	0.157		532.333	0.518487	96.9095
603	0.155		532.667	0.518487	96.9095
603.2	0.144		533	0.518487	96.9095
603.4	0.148		533.333	0.518487	96.9095
603.6	0.143		533.667	0.518487	96.9095
603.8	0.146		534	0.509987	96.9095
604	0.149		534.333	0.509987	96.9095
604.2	0.144		534.667	0.509987	96.9095
604.4	0.148		535	0.509987	96.9095
604.6	0.144		535.333	0.509987	96.9095
604.8	0.145		535.667	0.509987	96.9095
605	0.14		536	0.509987	96.9095
605.2	0.138		536.333	0.501487	96.9095
605.4	0.132		536.667	0.501487	96.9095
605.6	0.131		537	0.501487	96.9095
605.8	0.128		537.333	0.501487	96.9095
606	0.138		537.667	0.501487	96.9095
606.2	0.133		538	0.492988	96.9095
606.4	0.132		538.333	0.492988	96.9095
606.6	0.132		538.667	0.492988	96.9095
606.8	0.134		539	0.492988	96.9095
607	0.133		539.333	0.492988	96.9095
607.2	0.13		539.667	0.492988	96.9095
607.4	0.131		540	0.492988	96.9095
607.6	0.134		540.333	0.492988	96.9095
607.8	0.115		540.667	0.492988	96.9095
608	0.116		541	0.484488	96.9095
608.2	0.129		541.333	0.484488	96.9095
608.4	0.14		541.667	0.484488	96.9095
608.6	0.145		542	0.484488	96.9095
608.8	0.139		542.333	0.484488	96.9095
609	0.144		542.667	0.484488	96.9095
609.2	0.129		543	0.484488	96.9095
609.4	0.135		543.333	0.484488	96.9095
609.6	0.129		543.667	0.484488	96.9095
609.8	0.126		544	0.484488	96.9095
610	0.119		544.333	0.484488	96.9095
610.2	0.134		544.667	0.484488	96.9095
610.4	0.125		545	0.484488	96.8914
610.6	0.135		545.333	0.475988	96.8914
610.8	0.151		545.667	0.475988	96.9095
611	0.154		546	0.475988	96.9095
611.2	0.147		546.333	0.475988	96.9095
611.4	0.138		546.667	0.475988	96.9095
611.6	0.144		547	0.475988	96.9095
611.8	0.14		547.333	0.475988	96.9095
612	0.136		547.667	0.475988	96.9095
612.2	0.144		548	0.467488	96.9095
612.4	0.136		548.333	0.467488	96.9095
612.6	0.136		548.667	0.458989	96.9095
612.8	0.137		549	0.458989	96.9095
613	0.152		549.333	0.458989	96.9095
613.2	0.155		549.667	0.458989	96.9095
613.4	0.156		550	0.458989	96.9095
613.6	0.16		550.333	0.458989	96.9095
613.8	0.146		550.667	0.458989	96.9095
614	0.144		551	0.458989	96.9095
614.2	0.143		551.333	0.458989	96.9095
614.4	0.139		551.667	0.458989	96.9095
614.6	0.129		552	0.458989	96.8914
614.8	0.131		552.333	0.458989	96.8914
615	0.137		552.667	0.458989	96.8914
615.2	0.134		553	0.458989	96.9095
615.4	0.125		553.333	0.458989	96.9095
615.6	0.133		553.667	0.458989	96.9095
615.8	0.128		554	0.458989	96.9095
616	0.129		554.333	0.458989	96.9095
616.2	0.146		554.667	0.458989	96.9095
616.4	0.138		555	0.458989	96.9095
616.6	0.134		555.333	0.450489	96.9095
616.8	0.143		555.667	0.450489	96.9095
617	0.14		556	0.450489	96.9095
617.2	0.138		556.333	0.441989	96.9095
617.4	0.142		556.667	0.441989	96.9095
617.6	0.142		557	0.441989	96.9095
617.8	0.144		557.333	0.433489	96.9095
618	0.145		557.667	0.433489	96.9095
618.2	0.145		558	0.433489	96.9095
618.4	0.146		558.333	0.433489	96.9095
618.6	0.155		558.667	0.433489	96.9095
618.8	0.155		559	0.433489	96.9095
619	0.153		559.333	0.433489	96.8914
619.2	0.15		559.667	0.433489	96.8914
619.4	0.145		560	0.433489	96.8914
619.6	0.153		560.333	0.433489	96.8914
619.8	0.154		560.667	0.433489	96.9095
620	0.156		561	0.433489	96.9095
620.2	0.163		561.333	0.433489	96.9095
620.4	0.162		561.667	0.433489	96.9095
620.6	0.152		562	0.433489	96.9095
620.8	0.15		562.333	0.433489	96.9095
621	0.141		562.667	0.433489	96.9095
621.2	0.13		563	0.433489	96.9095
621.4	0.135		563.333	0.433489	96.9095
621.6	0.144		563.667	0.433489	96.9095
621.8	0.146		564	0.424989	96.9095
622	0.154		564.333	0.424989	96.9095
622.2	0.152		564.667	0.424989	96.9095
622.4	0.151		565	0.424989	96.9095
622.6	0.156		565.333	0.41649	96.9095
622.8	0.167		565.667	0.41649	96.9095
623	0.154		566	0.41649	96.9095
623.2	0.157		566.333	0.41649	96.9095
623.4	0.166		566.667	0.41649	96.9095
623.6	0.159		567	0.41649	96.9095
623.8	0.16		567.333	0.41649	96.9095
624	0.173		567.667	0.41649	96.9095
624.2	0.166		568	0.41649	96.9095
624.4	0.165		568.333	0.41649	96.9095
624.6	0.167		568.667	0.41649	96.9095
624.8	0.165		569	0.41649	96.9095
625	0.172		569.333	0.41649	96.9095
625.2	0.168		569.667	0.41649	96.9095
625.4	0.172		570	0.41649	96.9095
625.6	0.192		570.333	0.40799	96.9095
625.8	0.194		570.667	0.40799	96.9095
626	0.21		571	0.40799	96.9095
626.2	0.21		571.333	0.40799	96.9095
626.4	0.216		571.667	0.40799	96.9095
626.6	0.216		572	0.39949	96.9095
626.8	0.226		572.333	0.39949	96.9095
627	0.242		572.667	0.39949	96.9095
627.2	0.226		573	0.39949	96.9095
627.4	0.226		573.333	0.39949	96.9095
627.6	0.218		573.667	0.39949	96.9095
627.8	0.231		574	0.39949	96.9095
628	0.222		574.333	0.39949	96.9095
628.2	0.233		574.667	0.39949	96.9095
628.4	0.229		575	0.39949	96.9095
628.6	0.243		575.333	0.39099	96.9095
628.8	0.239		575.667	0.39099	96.9095
629	0.247		576	0.39099	96.9095
629.2	0.264		576.333	0.39099	96.9095
629.4	0.276		576.667	0.39099	96.9095
629.6	0.276		577	0.39099	96.9095
629.8	0.297		577.333	0.39099	96.9095
630	0.306		577.667	0.39099	96.9095
630.2	0.33		578	0.39099	96.9095
630.4	0.348		578.333	0.39099	96.9095
630.6	0.375		578.667	0.39099	96.9095
630.8	0.389		579	0.39099	96.9095
631	0.398		579.333	0.39099	96.9095
631.2	0.391		579.667	0.39099	96.9095
631.4	0.415		580	0.39099	96.9095
631.6	0.453		580.333	0.38249	96.9095
631.8	0.469		580.667	0.38249	96.9095
632	0.474		581	0.38249	96.9095
632.2	0.519		581.333	0.38249	96.9095
632.4	0.554		581.667	0.38249	96.9095
632.6	0.58		582	0.38249	96.8914
632.8	0.614		582.333	0.38249	96.8914
633	0.639		582.667	0.38249	96.8914
633.2	0.659		583	0.38249	96.8914
633.4	0.681		583.333	0.373991	96.9095
633.6	0.714		583.667	0.373991	96.9095
633.8	0.749		584	0.373991	96.9095
634	0.797		584.333	0.373991	96.9095
634.2	0.829		584.667	0.373991	96.9095
634.4	0.856		585	0.373991	96.9095
634.6	0.916		585.333	0.373991	96.9095
634.8	0.949		585.667	0.373991	96.9095
635	1.013		586	0.373991	96.9095
635.2	1.111		586.333	0.373991	96.9095
635.4	1.156		586.667	0.373991	96.9095
635.6	1.23		587	0.373991	96.9095
635.8	1.284		587.333	0.365491	96.9095
636	1.358		587.667	0.365491	96.9095
636.2	1.412		588	0.365491	96.9095
636.4	1.505		588.333	0.356991	96.9095
636.6	1.613		588.667	0.356991	96.9095
636.8	1.759		589	0.356991	96.9095
637	1.893		589.333	0.356991	96.9095
637.2	1.986		589.667	0.356991	96.9095
637.4	2.119		590	0.356991	96.8914
637.6	2.262		590.333	0.356991	96.8914
637.8	2.399		590.667	0.356991	96.8914
638	2.539		591	0.356991	96.8914
638.2	2.657		591.333	0.356991	96.9095
638.4	2.938		591.667	0.356991	96.9095
638.6	3.04		592	0.348491	96.9095
638.8	3.31		592.333	0.348491	96.9095
639	3.506		592.667	0.348491	96.9095
639.2	3.815		593	0.348491	96.9095
639.4	4.046		593.333	0.348491	96.9095
639.6	4.32		593.667	0.348491	96.9095
639.8	4.65		594	0.348491	96.9095
640	5.019		594.333	0.348491	96.9095
640.2	5.411		594.667	0.348491	96.9095
640.4	5.707		595	0.348491	96.9095
640.6	6.13		595.333	0.348491	96.9095
640.8	6.474		595.667	0.348491	96.9095
641	6.844		596	0.348491	96.9095
641.2	7.243		596.333	0.348491	96.9095
641.4	7.753		596.667	0.348491	96.9095
641.6	8.361		597	0.339991	96.9095
641.8	8.831		597.333	0.339991	96.9095
642	9.433		597.667	0.339991	96.9095
642.2	9.942		598	0.339991	96.8914
642.4	10.58		598.333	0.339991	96.8914
642.6	11.26		598.667	0.339991	96.8914
642.8	11.8		599	0.339991	96.8914
643	12.52		599.333	0.331492	96.8914
643.2	13.15		599.667	0.331492	96.8914
643.4	13.82		600	0.331492	96.8914
643.6	14.55		600.333	0.331492	96.8914
643.8	15.29		600.667	0.331492	96.8914
644	15.86		601	0.331492	96.8914
644.2	16.6		601.333	0.331492	96.8914
644.4	17.3		601.667	0.331492	96.8914
644.6	17.93		602	0.331492	96.8914
644.8	18.65		602.333	0.331492	96.8914
645	19.44		602.667	0.331492	96.8914
645.2	19.75		603	0.331492	96.8914
645.4	20.33		603.333	0.331492	96.8914
645.6	20.96		603.667	0.331492	96.8914
645.8	21.42		604	0.331492	96.8914
646	22.11		604.333	0.322992	96.8914
646.2	22.74		604.667	0.322992	96.8914
646.4	23.45		605	0.322992	96.8914
646.6	23.77		605.333	0.322992	96.8914
646.8	24.27		605.667	0.314492	96.8914
647	24.53		606	0.314492	96.8914
647.2	24.77		606.333	0.314492	96.8914
647.4	24.97		606.667	0.314492	96.8914
647.6	25.06		607	0.314492	96.8914
647.8	25.02		607.333	0.314492	96.8914
648	25.04		607.667	0.314492	96.8914
648.2	25.01		608	0.314492	96.8914
648.4	24.9		608.333	0.314492	96.8914
648.6	24.84		608.667	0.305992	96.8914
648.8	24.55		609	0.305992	96.8914
649	24.32		609.333	0.305992	96.8914
649.2	23.88		609.667	0.305992	96.8914
649.4	23.59		610	0.305992	96.8914
649.6	23.19		610.333	0.305992	96.8914
649.8	22.85		610.667	0.305992	96.8914
650	22.52		611	0.305992	96.8914
650.2	21.96		611.333	0.305992	96.8914
650.4	21.64		611.667	0.305992	96.8914
650.6	21.02		612	0.305992	96.8914
650.8	20.4		612.333	0.305992	96.8914
651	19.94		612.667	0.305992	96.8914
651.2	19.42		613	0.305992	96.8914
651.4	18.81		613.333	0.305992	96.8914
651.6	18.37		613.667	0.305992	96.8914
651.8	17.91		614	0.305992	96.8914
652	17.47		614.333	0.305992	96.8914
652.2	16.89		614.667	0.297493	96.8914
652.4	16.42		615	0.297493	96.8914
652.6	15.92		615.333	0.297493	96.8914
652.8	15.45		615.667	0.297493	96.8914
653	14.97		616	0.297493	96.8914
653.2	14.6		616.333	0.297493	96.8914
653.4	14.21		616.667	0.297493	96.8914
653.6	13.68		617	0.297493	96.8914
653.8	13.29		617.333	0.297493	96.8914
654	12.9		617.667	0.297493	96.8914
654.2	12.58		618	0.297493	96.8914
654.4	12.21		618.333	0.297493	96.8914
654.6	11.76		618.667	0.297493	96.8914
654.8	11.55		619	0.297493	96.8914
655	11.2		619.333	0.297493	96.8914
655.2	11.05		619.667	0.297493	96.8914
655.4	10.9		620	0.297493	96.8914
655.6	10.64		620.333	0.297493	96.8914
655.8	10.37		620.667	0.288993	96.8914
656	10.11		621	0.288993	96.8914
656.2	9.766		621.333	0.288993	96.8914
656.4	9.489		621.667	0.288993	96.8914
656.6	9.242		622	0.288993	96.8914
656.8	9.077		622.333	0.288993	96.8914
657	8.837		622.667	0.288993	96.8914
657.2	8.665		623	0.288993	96.8914
657.4	8.46		623.333	0.288993	96.8914
657.6	8.256		623.667	0.280493	96.8914
657.8	7.973		624	0.280493	96.8914
658	7.831		624.333	0.280493	96.8914
658.2	7.659		624.667	0.280493	96.8914
658.4	7.576		625	0.280493	96.8914
658.6	7.441		625.333	0.280493	96.8914
658.8	7.191		625.667	0.271993	96.8914
659	6.98		626	0.271993	96.8914
659.2	6.855		626.333	0.271993	96.8914
659.4	6.816		626.667	0.271993	96.8914
659.6	6.703		627	0.271993	96.8914
659.8	6.509		627.333	0.271993	96.8914
660	6.395		627.667	0.271993	96.8914
660.2	6.243		628	0.271993	96.8914
660.4	6.152		628.333	0.271993	96.8914
660.6	5.957		628.667	0.271993	96.8914
660.8	5.88		629	0.271993	96.8914
661	5.837		629.333	0.271993	96.8914
661.2	5.895		629.667	0.271993	96.8914
661.4	5.868		630	0.271993	96.8914
661.6	5.701		630.333	0.271993	96.8914
661.8	5.661		630.667	0.271993	96.8914
662	5.558		631	0.271993	96.8914
662.2	5.409		631.333	0.271993	96.8914
662.4	5.325		631.667	0.271993	96.8914
662.6	5.313		632	0.271993	96.8914
662.8	5.279		632.333	0.263493	96.8914
663	5.25		632.667	0.263493	96.8914
663.2	5.253		633	0.254994	96.8914
663.4	5.112		633.333	0.254994	96.8914
663.6	5.027		633.667	0.254994	96.8914
663.8	4.914		634	0.254994	96.8914
664	4.857		634.333	0.254994	96.8914
664.2	4.79		634.667	0.254994	96.8914
664.4	4.662		635	0.254994	96.8914
664.6	4.626		635.333	0.254994	96.8914
664.8	4.575		635.667	0.254994	96.8914
665	4.509		636	0.254994	96.8914
665.2	4.468		636.333	0.254994	96.8914
665.4	4.378		636.667	0.254994	96.8914
665.6	4.242		637	0.254994	96.8914
665.8	4.184		637.333	0.254994	96.8914
666	4.117		637.667	0.254994	96.8914
666.2	4.041		638	0.254994	96.8914
666.4	3.849		638.333	0.254994	96.8914
666.6	3.794		638.667	0.254994	96.8914
666.8	3.68		639	0.254994	96.8914
667	3.627		639.333	0.254994	96.8914
667.2	3.517		639.667	0.254994	96.8914
667.4	3.444		640	0.254994	96.8914
667.6	3.299		640.333	0.254994	96.8914
667.8	3.207		640.667	0.246494	96.8914
668	3.152		641	0.246494	96.8914
668.2	3.04		641.333	0.246494	96.8914
668.4	2.922		641.667	0.246494	96.8914
668.6	2.805		642	0.246494	96.8914
668.8	2.729		642.333	0.237994	96.8914
669	2.678		642.667	0.237994	96.8914
669.2	2.621		643	0.229494	96.8914
669.4	2.548		643.333	0.229494	96.8914
669.6	2.473		643.667	0.229494	96.8914
669.8	2.395		644	0.229494	96.8914
670	2.316		644.333	0.229494	96.8914
670.2	2.258		644.667	0.229494	96.8914
670.4	2.178		645	0.229494	96.8914
670.6	2.115		645.333	0.229494	96.8914
670.8	2.031		645.667	0.229494	96.8914
671	1.906		646	0.229494	96.8914
671.2	1.827		646.333	0.229494	96.8914
671.4	1.788		646.667	0.229494	96.8914
671.6	1.738		647	0.229494	96.8914
671.8	1.663		647.333	0.229494	96.8914
672	1.563		647.667	0.229494	96.8914
672.2	1.506		648	0.229494	96.8914
672.4	1.436		648.333	0.229494	96.8914
672.6	1.395		648.667	0.229494	96.8914
672.8	1.362		649	0.220994	96.8914
673	1.324		649.333	0.212495	96.8914
673.2	1.279		649.667	0.203995	96.8914
673.4	1.247		650	0.203995	96.8914
673.6	1.211		650.333	0.195495	96.8733
673.8	1.153		650.667	0.195495	96.8733
674	1.147		651	0.186995	96.8733
674.2	1.106		651.333	0.186995	96.8733
674.4	1.112		651.667	0.186995	96.8914
674.6	1.085		652	0.178496	96.8914
674.8	1.037		652.333	0.169996	96.8914
675	0.971		652.667	0.169996	96.8914
675.2	0.946		653	0.169996	96.8914
675.4	0.933		653.333	0.169996	96.8914
675.6	0.894		653.667	0.169996	96.8914
675.8	0.875		654	0.169996	96.8914
676	0.849		654.333	0.169996	96.8914
676.2	0.834		654.667	0.169996	96.8914
676.4	0.823		655	0.169996	96.8914
676.6	0.799		655.333	0.169996	96.8914
676.8	0.803		655.667	0.169996	96.8914
677	0.818		656	0.169996	96.8914
677.2	0.801		656.333	0.169996	96.8914
677.4	0.787		656.667	0.169996	96.8914
677.6	0.757		657	0.169996	96.8914
677.8	0.74		657.333	0.169996	96.8914
678	0.749		657.667	0.169996	96.8914
678.2	0.766		658	0.169996	96.8914
678.4	0.77		658.333	0.169996	96.8914
678.6	0.771		658.667	0.169996	96.8914
678.8	0.756		659	0.169996	96.8914
679	0.753		659.333	0.169996	96.8914
679.2	0.756		659.667	0.169996	96.8733
679.4	0.781		660	0.169996	96.8733
679.6	0.78		660.333	0.169996	96.8733
679.8	0.775		660.667	0.169996	96.8733
680	0.787		661	0.169996	96.8733
680.2	0.793		661.333	0.169996	96.8733
680.4	0.804		661.667	0.169996	96.8733
680.6	0.805		662	0.161496	96.8733
680.8	0.816		662.333	0.161496	96.8733
681	0.814		662.667	0.161496	96.8733
681.2	0.833		663	0.161496	96.8733
681.4	0.868		663.333	0.152996	96.8733
681.6	0.876		663.667	0.152996	96.8733
681.8	0.873		664	0.152996	96.8733
682	0.911		664.333	0.152996	96.8733
682.2	0.923		664.667	0.152996	96.8733
682.4	0.963		665	0.152996	96.8733
682.6	0.975		665.333	0.152996	96.8733
682.8	1.002		665.667	0.152996	96.8733
683	1.025		666	0.152996	96.8733
683.2	1.054		666.333	0.152996	96.8733
683.4	1.093		666.667	0.152996	96.8733
683.6	1.133		667	0.152996	96.8733
683.8	1.183		667.333	0.152996	96.8733
684	1.21		667.667	0.152996	96.8733
684.2	1.245		668	0.152996	96.8733
684.4	1.301		668.333	0.152996	96.8733
684.6	1.325		668.667	0.152996	96.8733
684.8	1.384		669	0.152996	96.8733
685	1.449		669.333	0.152996	96.8733
685.2	1.508		669.667	0.152996	96.8733
685.4	1.529		670	0.152996	96.8733
685.6	1.579		670.333	0.152996	96.8733
685.8	1.644		670.667	0.152996	96.8733
686	1.682		671	0.152996	96.8733
686.2	1.79		671.333	0.152996	96.8733
686.4	1.824		671.667	0.152996	96.8733
686.6	1.906		672	0.152996	96.8733
686.8	1.986		672.333	0.144496	96.8733
687	2.098		672.667	0.144496	96.8733
687.2	2.108		673	0.144496	96.8733
687.4	2.21		673.333	0.144496	96.8733
687.6	2.245		673.667	0.144496	96.8733
687.8	2.353		674	0.144496	96.8733
688	2.452		674.333	0.144496	96.8733
688.2	2.541		674.667	0.144496	96.8733
688.4	2.63		675	0.144496	96.8733
688.6	2.717		675.333	0.135997	96.8733
688.8	2.775		675.667	0.135997	96.8733
689	2.866		676	0.135997	96.8733
689.2	2.966		676.333	0.135997	96.8733
689.4	2.969		676.667	0.135997	96.8733
689.6	3.066		677	0.135997	96.8733
689.8	3.19		677.333	0.135997	96.8733
690	3.225		677.667	0.135997	96.8733
690.2	3.337		678	0.135997	96.8733
690.4	3.417		678.333	0.135997	96.8733
690.6	3.487		678.667	0.135997	96.8733
690.8	3.578		679	0.135997	96.8552
691	3.657		679.333	0.135997	96.8552
691.2	3.751		679.667	0.135997	96.8552
691.4	3.857		680	0.135997	96.8552
691.6	3.916		680.333	0.135997	96.8552
691.8	3.989		680.667	0.135997	96.8552
692	4.052		681	0.135997	96.8552
692.2	4.09		681.333	0.135997	96.8552
692.4	4.234		681.667	0.135997	96.8552
692.6	4.294		682	0.135997	96.8552
692.8	4.4		682.333	0.135997	96.8552
693	4.467		682.667	0.135997	96.8552
693.2	4.527		683	0.127497	96.8552
693.4	4.612		683.333	0.127497	96.8552
693.6	4.679		683.667	0.127497	96.8552
693.8	4.802		684	0.127497	96.8552
694	4.933		684.333	0.127497	96.8552
694.2	4.97		684.667	0.127497	96.8552
694.4	5.04		685	0.127497	96.8552
694.6	5.135		685.333	0.127497	96.8552
694.8	5.228		685.667	0.127497	96.8552
695	5.227		686	0.127497	96.8552
695.2	5.258		686.333	0.127497	96.8552
695.4	5.263		686.667	0.127497	96.8552
695.6	5.373		687	0.127497	96.8552
695.8	5.417		687.333	0.127497	96.8552
696	5.474		687.667	0.127497	96.8552
696.2	5.606		688	0.127497	96.8552
696.4	5.672		688.333	0.127497	96.8552
696.6	5.747		688.667	0.127497	96.8552
696.8	5.715		689	0.127497	96.8372
697	5.739		689.333	0.127497	96.8372
697.2	5.74		689.667	0.127497	96.8372
697.4	5.758		690	0.127497	96.8372
697.6	5.74		690.333	0.127497	96.8372
697.8	5.711		690.667	0.127497	96.8372
698	5.786		691	0.127497	96.8372
698.2	5.871		691.333	0.127497	96.8372
698.4	5.821		691.667	0.127497	96.8372
698.6	5.811		692	0.127497	96.8372
698.8	5.825		692.333	0.127497	96.8372
699	5.781		692.667	0.127497	96.8372
699.2	5.844		693	0.127497	96.8372
699.4	5.771		693.333	0.127497	96.8372
[truncated: 503 more rows]

[truncated: 9 more sheets: Figure S5, Figure S6, Figure S7, Figure S8, Figure S10, Figure S11, Figure S12, Figure S13, Figure S14]
